# Supplementary material for: How can functional annotations be derived from profiles of phenotypic annotations?
Source: BMC Bioinformatics. 2017 Feb 10;18:96. doi: 10.1186/s12859-017-1503-5 (PMC5304448; doi:10.1186/s12859-017-1503-5)
Supplement: Additional file 1 — Table S1. List of genes. (CSV 47 kb) [file 12859_2017_1503_MOESM1_ESM.csv]

entrez	symbol
2	A2M
15	AANAT
16	AARS
18	ABAT
19	ABCA1
21	ABCA3
25	ABL1
32	ACACB
34	ACADM
37	ACADVL
40	ASIC2
43	ACHE
47	ACLY
48	ACO1
71	ACTG1
81	ACTN4
87	ACTN1
90	ACVR1
91	ACVR1B
92	ACVR2A
93	ACVR2B
94	ACVRL1
98	ACYP2
103	ADAR
104	ADARB1
109	ADCY3
113	ADCY7
114	ADCY8
118	ADD1
119	ADD2
123	PLIN2
127	ADH4
131	ADH7
132	ADK
134	ADORA1
135	ADORA2A
136	ADORA2B
142	PARP1
151	ADRA2B
152	ADRA2C
154	ADRB2
156	ADRBK1
157	ADRBK2
165	AEBP1
175	AGA
178	AGL
182	JAG1
185	AGTR1
189	AGXT
190	NR0B1
196	AHR
203	AK1
207	AKT1
208	AKT2
211	ALAS1
212	ALAS2
214	ALCAM
216	ALDH1A1
218	ALDH3A1
223	ALDH9A1
226	ALDOA
230	ALDOC
238	ALK
239	ALOX12
246	ALOX15
247	ALOX15B
249	ALPL
251	ALPPL2
259	AMBP
262	AMD1
268	AMH
269	AMHR2
272	AMPD3
274	BIN1
283	ANG
284	ANGPT1
285	ANGPT2
286	ANK1
291	SLC25A4
292	SLC25A5
293	SLC25A6
301	ANXA1
302	ANXA2
307	ANXA4
308	ANXA5
311	ANXA11
317	APAF1
326	AIRE
330	BIRC3
331	XIAP
339	APOBEC1
343	AQP8
345	APOC3
351	APP
354	KLK3
358	AQP1
361	AQP4
368	ABCC6
372	ARCN1
373	TRIM23
375	ARF1
377	ARF3
378	ARF4
382	ARF6
383	ARG1
387	RHOA
388	RHOB
389	RHOC
392	ARHGAP1
395	ARHGAP6
396	ARHGDIA
401	PHOX2A
402	ARL2
412	STS
415	ARSE
433	ASGR2
438	ASMT
439	ASNA1
440	ASNS
443	ASPA
445	ASS1
463	ZFHX3
466	ATF1
474	ATOH1
476	ATP1A1
477	ATP1A2
481	ATP1B1
483	ATP1B3
486	FXYD2
487	ATP2A1
488	ATP2A2
491	ATP2B2
513	ATP5D
515	ATP5F1
516	ATP5G1
517	ATP5G2
522	ATP5J
526	ATP6V1B2
528	ATP6V1C1
538	ATP7A
545	ATR
546	ATRX
549	AUH
551	AVP
553	AVPR1B
554	NA
570	BAAT
572	BAD
575	ADGRB1
578	BAK1
580	BARD1
587	BCAT2
593	BCKDHA
596	BCL2
598	BCL2L1
604	BCL6
605	BCL7A
611	OPN1SW
613	BCR
617	BCS1L
623	BDKRB1
624	BDKRB2
627	BDNF
638	BIK
643	CXCR5
645	BLVRB
650	BMP2
651	BMP3
655	BMP7
657	BMPR1A
658	BMPR1B
659	BMPR2
660	BMX
663	BNIP2
667	DST
668	FOXL2
670	BPHL
677	ZFP36L1
678	ZFP36L2
684	BST2
695	BTK
699	BUB1
701	BUB1B
706	TSPO
712	C1QA
718	C3
719	C3AR1
720	C4A
726	CAPN5
727	C5
728	C5AR1
738	VPS51
745	MYRF
753	LDLRAD4
755	C21orf2
779	CACNA1S
783	CACNB2
797	CALCB
808	CALM3
811	CALR
815	CAMK2A
816	CAMK2B
818	CAMK2G
821	CANX
822	CAPG
823	CAPN1
831	CAST
832	CAPZB
834	CASP1
843	CASP10
845	CASQ2
862	RUNX1T1
864	RUNX3
865	CBFB
867	CBL
868	CBLB
883	KYAT1
885	CCK
890	CCNA2
891	CCNB1
898	CCNE1
899	CCNF
901	CCNG2
904	CCNT1
905	CCNT2
916	CD3E
919	CD247
921	CD5
928	CD9
930	CD19
943	TNFRSF8
946	SIGLEC6
947	CD34
949	SCARB1
958	CD40
959	CD40LG
961	CD47
962	CD48
963	CD53
965	CD58
973	NA
975	CD81
977	CD151
983	CDK1
988	CDC5L
990	CDC6
991	CDC20
996	CDC27
998	CDC42
999	CDH1
1002	CDH4
1003	CDH5
1004	CDH6
1009	CDH11
1019	CDK4
1024	CDK8
1025	CDK9
1029	CDKN2A
1031	CDKN2C
1032	CDKN2D
1033	CDKN3
1044	CDX1
1045	CDX2
1053	CEBPE
1062	CENPE
1066	CES1
1070	CETN3
1072	CFL1
1080	CFTR
1088	CEACAM8
1104	RCC1
1107	CHD3
1109	AKR1C4
1111	CHEK1
1112	FOXN3
1123	CHN1
1128	CHRM1
1129	CHRM2
1130	LYST
1131	CHRM3
1134	CHRNA1
1135	NA
1137	CHRNA4
1138	CHRNA5
1141	CHRNB2
1143	CHRNB4
1144	CHRND
1145	CHRNE
1146	CHRNG
1149	CIDEA
1152	CKB
1153	CIRBP
1154	CISH
1155	TBCB
1160	CKMT2
1163	CKS1B
1164	CKS2
1173	AP2M1
1175	AP2S1
1176	AP3S1
1181	CLCN2
1182	CLCN3
1183	NA
1186	CLCN7
1187	CLCNKA
1188	CLCNKB
1191	CLU
1193	CLIC2
1195	CLK1
1203	CLN5
1207	CLNS1A
1211	CLTA
1212	CLTB
1213	CLTC
1215	CMA1
1233	CCR4
1234	CCR5
1235	CCR6
1237	CCR8
1244	ABCC2
1258	CNGB1
1259	CNGA1
1261	CNGA3
1263	PLK3
1265	CNN2
1269	CNR2
1271	CNTFR
1278	COL1A2
1281	COL3A1
1285	COL4A3
1288	COL4A6
1289	COL5A1
1291	COL6A1
1292	NA
1293	COL6A3
1297	COL9A1
1298	COL9A2
1299	COL9A3
1301	COL11A1
1302	COL11A2
1303	COL12A1
1307	COL16A1
1308	COL17A1
1310	COL19A1
1311	COMP
1312	COMT
1314	COPA
1315	COPB1
1316	KLF6
1317	SLC31A1
1325	CORT
1349	COX7B
1352	COX10
1358	CPA2
1359	CPA3
1374	CPT1A
1381	CRABP1
1382	CRABP2
1384	CRAT
1387	CREBBP
1388	ATF6B
1393	CRHBP
1396	CRIP1
1400	CRMP1
1408	CRY2
1409	CRYAA
1432	MAPK14
1436	CSF1R
1440	CSF3
1441	CSF3R
1445	CSK
1459	CSNK2A2
1463	NCAN
1468	SLC25A10
1471	CST3
1476	CSTB
1490	CTGF
1493	CTLA4
1496	CTNNA2
1497	CTNS
1499	CTNNB1
1508	CTSB
1511	CTSG
1514	CTSL
1524	CX3CR1
1525	CXADR
1535	CYBA
1536	CYBB
1537	CYC1
1543	CYP1A1
1573	CYP2J2
1577	NA
1579	CYP4A11
1582	CYP8B1
1583	CYP11A1
1585	CYP11B2
1591	CYP24A1
1592	NA
1594	CYP27B1
1606	DGKA
1609	DGKQ
1611	DAP
1612	DAPK1
1613	DAPK3
1615	DARS
1616	DAXX
1621	DBH
1628	DBP
1633	DCK
1634	DCN
1635	DCTD
1636	ACE
1638	DCT
1642	DDB1
1645	AKR1C1
1646	AKR1C2
1650	DDOST
1653	DDX1
1655	DDX5
1665	DHX15
1666	DECR1
1676	DFFA
1687	DFNA5
1716	DGUOK
1719	DHFR
1725	DHPS
1727	CYB5R3
1733	DIO1
1737	DLAT
1738	DLD
1741	DLG3
1746	DLX2
1749	DLX5
1755	DMBT1
1756	DMD
1759	DNM1
1760	DMPK
1763	DNA2
1767	DNAH5
1774	DNASE1L1
1776	DNASE1L3
1778	DYNC1H1
1780	DYNC1I1
1781	DYNC1I2
1785	DNM2
1788	DNMT3A
1789	DNMT3B
1794	DOCK2
1796	DOK1
1808	DPYSL2
1810	DR1
1812	DRD1
1813	DRD2
1816	NA
1822	ATN1
1826	DSCAM
1828	DSG1
1829	DSG2
1830	DSG3
1832	DSP
1834	DSPP
1836	SLC26A2
1837	DTNA
1839	HBEGF
1840	DTX1
1841	DTYMK
1845	DUSP3
1847	DUSP5
1848	DUSP6
1850	DUSP8
1855	DVL1
1861	TOR1A
1869	E2F1
1870	E2F2
1871	E2F3
1877	E4F1
1880	GPR183
1890	TYMP
1894	ECT2
1901	S1PR1
1902	LPAR1
1903	S1PR3
1908	EDN3
1909	EDNRA
1910	EDNRB
1917	EEF1A2
1938	EEF2
1944	EFNA3
1952	CELSR2
1954	MEGF8
1959	EGR2
1964	EIF1AX
1965	EIF2S1
1967	EIF2B1
1968	EIF2S3
1969	EPHA2
1973	EIF4A1
1974	EIF4A2
1977	EIF4E
1979	EIF4EBP2
1982	EIF4G2
1992	SERPINB1
1993	ELAVL2
1994	ELAVL1
1996	ELAVL4
1998	ELF2
1999	ELF3
2002	ELK1
2005	ELK4
2011	MARK2
2013	EMP2
2028	ENPEP
2029	ENSA
2030	SLC29A1
2033	EP300
2036	EPB41L1
2042	EPHA3
2044	EPHA5
2045	EPHA7
2049	EPHB3
2053	EPHX2
2054	STX2
2055	CLN8
2058	EPRS
2063	NR2F6
2064	ERBB2
2065	ERBB3
2067	ERCC1
2071	ERCC3
2072	ERCC4
2074	ERCC6
2079	ERH
2109	ETFB
2114	ETS2
2115	ETV1
2119	ETV5
2128	EVX1
2131	EXT1
2135	EXTL2
2138	EYA1
2139	EYA2
2149	F2R
2151	F2RL2
2153	F5
2155	F7
2157	F8
2158	F9
2161	F12
2167	FABP4
2170	FABP3
2172	FABP6
2175	FANCA
2176	FANCC
2178	FANCE
2180	ACSL1
2182	ACSL4
2187	FANCB
2188	FANCF
2195	FAT1
2196	FAT2
2203	FBP1
2208	FCER2
2209	FCGR1A
2214	FCGR3A
2217	FCGRT
2218	FKTN
2222	FDFT1
2235	FECH
2241	FER
2242	FES
2244	FGB
2245	FGD1
2247	FGF2
2249	FGF4
2252	FGF7
2255	FGF10
2257	FGF12
2261	FGFR3
2263	FGFR2
2264	FGFR4
2268	FGR
2273	FHL1
2281	FKBP1B
2286	FKBP2
2301	FOXE3
2302	FOXJ1
2305	FOXM1
2306	FOXD2
2307	FOXS1
2318	FLNC
2319	FLOT2
2321	FLT1
2322	FLT3
2323	NA
2324	FLT4
2334	AFF2
2335	FN1
2342	FNTB
2346	FOLH1
2350	FOLR2
2354	FOSB
2355	FOSL2
2359	FPR3
2395	FXN
2475	MTOR
2491	CENPI
2512	FTL
2515	ADAM2
2516	NR5A1
2524	FUT2
2528	FUT6
2529	FUT7
2531	KDSR
2535	FZD2
2538	G6PC
2548	GAA
2553	GABPB1
2554	GABRA1
2555	GABRA2
2556	GABRA3
2558	GABRA5
2559	GABRA6
2560	GABRB1
2561	NA
2562	GABRB3
2563	GABRD
2566	NA
2567	GABRG3
2569	GABRR1
2571	GAD1
2593	GAMT
2619	GAS1
2622	GAS8
2625	GATA3
2633	GBP1
2637	GBX2
2639	GCDH
2642	GCGR
2646	GCKR
2649	NR6A1
2660	MSTN
2661	GDF9
2664	GDI1
2665	GDI2
2669	GEM
2674	GFRA1
2677	GGCX
2688	GH1
2690	GHR
2691	GHRH
2693	GHSR
2697	GJA1
2702	GJA5
2705	GJB1
2707	GJB3
2719	GPC3
2735	GLI1
2736	GLI2
2738	GLI4
2740	GLP1R
2741	GLRA1
2743	GLRB
2745	GLRX
2746	GLUD1
2764	GMFB
2765	GML
2767	GNA11
2768	GNA12
2770	GNAI1
2773	GNAI3
2778	GNAS
2783	GNB2
2784	GNB3
2786	GNG4
2787	GNG5
2788	GNG7
2792	GNGT1
2797	GNRH2
2798	NA
2805	GOT1
2814	GP5
2815	GP9
2817	GPC1
2820	GPD2
2825	GPR1
2827	GPR3
2829	XCR1
2830	NA
2831	NPBWR1
2833	NA
2834	PRLHR
2837	UTS2R
2840	NA
2842	GPR19
2844	GPR21
2847	MCHR1
2849	GPR26
2852	GPER1
2859	GPR35
2861	GPR37
2862	MLNR
2867	FFAR2
2868	GRK4
2869	GRK5
2873	GPS1
2874	GPS2
2875	GPT
2878	GPX3
2885	GRB2
2886	GRB7
2888	GRB14
2889	RAPGEF1
2891	GRIA2
2898	GRIK2
2899	GRIK3
2901	GRIK5
2902	GRIN1
2904	GRIN2B
2905	GRIN2C
2909	ARHGAP35
2911	GRM1
2915	GRM5
2919	CXCL1
2921	CXCL3
2925	GRPR
2926	GRSF1
2932	GSK3B
2935	GSPT1
2936	GSR
2937	GSS
2938	GSTA1
2939	GSTA2
2940	GSTA3
2941	GSTA4
2946	GSTM2
2947	GSTM3
2948	GSTM4
2949	GSTM5
2950	GSTP1
2954	GSTZ1
2960	GTF2E1
2967	GTF2H3
2969	GTF2I
2972	BRF1
2975	GTF3C1
2976	GTF3C2
2977	GUCY1A2
2978	GUCA1A
2980	GUCA2A
2984	GUCY2C
2990	GUSB
2992	GYG1
2998	GYS2
3000	GUCY2D
3001	GZMA
3009	HIST1H1B
3028	HSD17B10
3030	HADHA
3038	HAS3
3054	HCFC1
3065	HDAC1
3081	HGD
3082	HGF
3084	NRG1
3087	HHEX
3091	HIF1A
3092	HIP1
3093	UBE2K
3094	HINT1
3098	HK1
3099	HK2
3104	ZBTB48
3107	HLA-C
3113	HLA-DPA1
3115	HLA-DPB1
3117	HLA-DQA1
3123	HLA-DRB1
3133	HLA-E
3141	HLCS
3146	HMGB1
3150	HMGN1
3176	HNMT
3178	HNRNPA1
3181	HNRNPA2B1
3183	HNRNPC
3184	HNRNPD
3189	HNRNPH3
3190	HNRNPK
3191	HNRNPL
3192	HNRNPU
3219	HOXB9
3239	HOXD13
3240	HP
3248	HPGD
3263	HPX
3265	HRAS
3273	HRG
3275	PRMT2
3281	HSBP1
3284	HSD3B2
3292	HSD17B1
3295	HSD17B4
3300	DNAJB2
3308	HSPA4
3310	HSPA6
3315	HSPB1
3326	HSP90AB1
3329	HSPD1
3337	DNAJB1
3338	DNAJC4
3350	HTR1A
3351	HTR1B
3352	HTR1D
3354	HTR1E
3357	HTR2B
3359	HTR3A
3360	HTR4
3361	HTR5A
3362	HTR6
3371	TNC
3376	IARS
3385	ICAM3
3386	ICAM4
3397	ID1
3399	ID3
3417	IDH1
3418	IDH2
3420	IDH3B
3421	IDH3G
3425	IDUA
3431	SP110
3433	IFIT2
3441	IFNA4
3445	IFNA8
3449	IFNA16
3454	IFNAR1
3456	IFNB1
3459	IFNGR1
3460	IFNGR2
3467	IFNW1
3475	IFRD1
3476	IGBP1
3480	IGF1R
3485	IGFBP2
3488	IGFBP5
3489	IGFBP6
3490	IGFBP7
3491	CYR61
3508	IGHMBP2
3550	IK
3553	IL1B
3554	IL1R1
3556	IL1RAP
3559	IL2RA
3560	NA
3561	IL2RG
3566	IL4R
3568	NA
3575	IL7R
3576	CXCL8
3581	IL9R
3587	IL10RA
3588	IL10RB
3595	IL12RB2
3597	IL13RA1
3598	IL13RA2
3604	TNFRSF9
3605	IL17A
3606	IL18
3611	ILK
3612	IMPA1
3615	IMPDH2
3619	INCENP
3621	ING1
3623	INHA
3624	INHBA
3632	INPP5A
3635	INPP5D
3646	EIF3E
3651	PDX1
3655	NA
3659	IRF1
3661	IRF3
3662	IRF4
3664	IRF6
3667	IRS1
3669	ISG20
3672	ITGA1
3674	ITGA2B
3675	ITGA3
3676	ITGA4
3685	ITGAV
3688	ITGB1
3689	ITGB2
3690	ITGB3
3692	EIF6
3693	ITGB5
3695	ITGB7
3696	ITGB8
3698	ITIH2
3702	ITK
3706	ITPKA
3708	ITPR1
3709	ITPR2
3710	ITPR3
3713	IVL
3714	JAG2
3716	JAK1
3717	JAK2
3718	JAK3
3720	JARID2
3725	JUN
3727	JUND
3755	KCNG1
3756	KCNH1
3763	KCNJ6
3765	KCNJ9
3772	KCNJ15
3778	KCNMA1
3780	KCNN1
3783	KCNN4
3785	KCNQ2
3787	KCNS1
3795	KHK
3796	KIF2A
3797	KIF3C
3798	KIF5A
3801	KIFC3
3802	KIR2DL1
3805	NA
3811	KIR3DL1
3814	KISS1
3815	KIT
3823	KLRC3
3827	KNG1
3832	KIF11
3833	KIFC1
3834	NA
3835	KIF22
3837	KPNB1
3845	KRAS
3852	KRT5
3858	KRT10
3860	KRT13
3872	KRT17
3875	KRT18
3895	NA
3897	L1CAM
3908	LAMA2
3912	LAMB1
3915	LAMC1
3918	LAMC2
3920	LAMP2
3929	LBP
3931	LCAT
3932	LCK
3945	LDHB
3949	LDLR
3953	LEPR
3954	LETM1
3959	LGALS3BP
3965	LGALS9
3983	ABLIM1
3984	LIMK1
3990	LIPC
3991	LIPE
3993	LLGL2
3995	FADS3
4000	LMNA
4001	LMNB1
4005	LMO2
4012	LNPEP
4017	LOXL2
4023	LPL
4035	LRP1
4036	LRP2
4038	LRP4
4040	LRP6
4041	LRP5
4043	LRPAP1
4045	LSAMP
4050	LTB
4051	CYP4F3
4052	LTBP1
4055	LTBR
4057	LTF
4058	LTK
4061	LY6E
4067	LYN
4070	TACSTD2
4074	M6PR
4076	CAPRIN1
4077	NBR1
4085	MAD2L1
4087	SMAD2
4090	SMAD5
4092	SMAD7
4093	SMAD9
4097	MAFG
4099	MAG
4116	MAGOH
4124	MAN2A1
4128	MAOA
4144	MAT2A
4145	MATK
4150	MAZ
4152	MBD1
4153	MBL2
4155	MBP
4157	MC1R
4158	NA
4159	MC3R
4161	MC5R
4166	CHST6
4170	MCL1
4171	MCM2
4175	MCM6
4176	MCM7
4184	SMCP
4185	ADAM11
4188	MDFI
4190	MDH1
4191	MDH2
4194	MDM4
4204	MECP2
4209	MEF2D
4212	MEIS2
4215	MAP3K3
4218	RAB8A
4221	NA
4236	MFAP1
4245	MGAT1
4247	MGAT2
4249	MGAT5
4257	MGST1
4259	MGST3
4281	NA
4282	MIF
4283	CXCL9
4284	MIP
4285	MIPEP
4286	MITF
4291	MLF1
4292	MLH1
4294	MAP3K10
4296	MAP3K11
4297	KMT2A
4299	AFF1
4301	MLLT4
4306	NA
4311	MME
4312	MMP1
4318	MMP9
4325	MMP16
4329	ALDH6A1
4335	MNT
4337	MOCS1
4351	MPI
4352	MPL
4353	MPO
4358	MPV17
4359	MPZ
4363	ABCC1
4481	NA
4482	MSRA
4487	MSX1
4489	MT1A
4494	MT1F
4502	MT2A
4504	MT3
4508	MT-ATP6
4512	MT-CO1
4513	MT-CO2
4524	MTHFR
4535	MT-ND1
4537	MT-ND3
4538	MT-ND4
4539	MT-ND4L
4543	MTNR1A
4544	MTNR1B
4594	MUT
4595	MUTYH
4597	MVD
4599	MX1
4600	MX2
4601	MXI1
4602	MYB
4604	MYBPC1
4606	MYBPC2
4621	MYH3
4622	MYH4
4624	MYH6
4625	MYH7
4627	MYH9
4632	MYL1
4635	MYL4
4643	MYO1E
4644	MYO5A
4649	MYO9A
4653	MYOC
4656	MYOG
4659	PPP1R12A
4660	PPP1R12B
4661	MYT1
4664	NAB1
4666	NACA
4668	NAGA
4686	NCBP1
4688	NCF2
4689	NCF4
4694	NDUFA1
4696	NDUFA3
4698	NDUFA5
4703	NEB
4704	NDUFA9
4707	NDUFB1
4709	NDUFB3
4711	NDUFB5
4715	NDUFB9
4716	NDUFB10
4720	NDUFS2
4731	NDUFV3
4733	DRG1
4734	NEDD4
4739	NEDD9
4751	NEK2
4752	NEK3
4756	NEO1
4760	NEUROD1
4761	NEUROD2
4762	NEUROG1
4771	NF2
4773	NFATC2
4774	NFIA
4776	NFATC4
4779	NFE2L1
4781	NFIB
4782	NFIC
4790	NFKB1
4793	NFKBIB
4794	NFKBIE
4796	TONSL
4799	NA
4801	NFYB
4803	NGF
4808	NHLH2
4809	SNU13
4821	NKX2-2
4843	NOS2
4853	NOTCH2
4855	NOTCH4
4863	NPAT
4864	NPC1
4867	NPHP1
4868	NPHS1
4869	NPM1
4879	NPPB
4880	NPPC
4883	NPR3
4884	NPTX1
4885	NPTX2
4886	NPY1R
4887	NPY2R
4893	NRAS
4899	NRF1
4901	NRL
4907	NT5E
4908	NTF3
4917	NTN3
4922	NTS
4926	NUMA1
4929	NA
4935	GPR143
4938	OAS1
4942	OAT
4957	ODF2
4968	OGG1
4973	OLR1
4974	OMG
4975	OMP
4983	OPHN1
4985	OPRD1
4987	OPRL1
4991	OR1D2
4992	OR1F1
4994	OR3A1
4995	OR3A2
5002	SLC22A18
5008	OSM
5016	OVGP1
5019	OXCT1
5020	OXT
5021	OXTR
5024	P2RX3
5026	P2RX5
5030	P2RY4
5031	P2RY6
5032	P2RY11
5045	FURIN
5046	PCSK6
5047	PAEP
5048	PAFAH1B1
5058	PAK1
5062	PAK2
5064	PALM
5068	REG3A
5069	PAPPA
5076	PAX2
5080	PAX6
5081	PAX7
5082	PDCL
5083	PAX9
5092	PCBD1
5095	PCCA
5097	PCDH1
5104	SERPINA5
5118	PCOLCE
5119	CHMP1A
5125	PCSK5
5126	PCSK2
5132	PDC
5133	PDCD1
5139	PDE3A
5148	PDE6G
5154	PDGFA
5160	PDHA1
5163	PDK1
5164	PDK2
5166	PDK4
5168	ENPP2
5169	ENPP3
5170	PDPK1
5172	SLC26A4
5179	PENK
5184	PEPD
5191	PEX7
5192	PEX10
5193	PEX12
5194	PEX13
5198	PFAS
5208	PFKFB2
5209	PFKFB3
5210	PFKFB4
5213	PFKM
5216	PFN1
5228	PGF
5229	PGGT1B
5238	PGM3
5250	SLC25A3
5251	PHEX
5253	PHF2
5256	PHKA2
5261	PHKG2
5264	PHYH
5267	SERPINA4
5274	SERPINI1
5275	SERPINB13
5281	PIGF
5283	PIGH
5292	PIM1
5294	PIK3CG
5298	PI4KB
5304	PIP
5309	PITX3
5313	PKLR
5317	PKP1
5318	PKP2
5321	PLA2G4A
5324	PLAG1
5326	PLAGL2
5329	PLAUR
5330	PLCB2
5341	PLEK
5345	SERPINF2
5347	PLK1
5348	FXYD1
5351	PLOD1
5352	PLOD2
5356	PLRG1
5362	PLXNA2
5364	PLXNB1
5366	PMAIP1
5368	PNOC
5371	PML
5376	PMP22
5394	EXOSC10
5395	PMS2
5409	PNMT
5414	SEPT4
5420	PODXL
5426	POLE
5427	POLE2
5428	POLG
5429	POLH
5431	POLR2B
5432	POLR2C
5434	POLR2E
5435	POLR2F
5436	POLR2G
5437	POLR2H
5438	POLR2I
5439	POLR2J
5440	POLR2K
5441	POLR2L
5442	POLRMT
5443	POMC
5445	PON2
5446	PON3
5449	POU1F1
5452	POU2F2
5455	POU3F3
5459	POU4F3
5460	POU5F1
5465	PPARA
5468	PPARG
5473	PPBP
5475	PPEF1
5498	PPOX
5499	PPP1CA
5500	PPP1CB
5515	PPP2CA
5516	PPP2CB
5518	PPP2R1A
5520	PPP2R2A
5523	PPP2R3A
5525	PPP2R5A
5528	PPP2R5D
5531	PPP4C
5534	PPP3R1
5536	PPP5C
5537	PPP6C
5551	PRF1
5552	SRGN
5557	PRIM1
5558	PRIM2
5562	PRKAA1
5563	PRKAA2
5564	PRKAB1
5565	PRKAB2
5567	PRKACB
5568	PRKACG
5578	PRKCA
5579	PRKCB
5580	PRKCD
5581	PRKCE
5582	PRKCG
5584	PRKCI
5588	PRKCQ
5591	PRKDC
5592	PRKG1
5594	MAPK1
5595	MAPK3
5600	MAPK11
5601	MAPK9
5602	MAPK10
5604	MAP2K1
5607	MAP2K5
5608	MAP2K6
5609	MAP2K7
5613	PRKX
5618	PRLR
5619	PRM1
5624	PROC
5627	PROS1
5629	PROX1
5631	PRPS1
5634	PRPS2
5635	PRPSAP1
5645	PRSS2
5646	PRSS3
5653	KLK6
5657	PRTN3
5662	PSD
5663	PSEN1
5664	PSEN2
5683	PSMA2
5684	PSMA3
5685	PSMA4
5686	PSMA5
5687	PSMA6
5688	PSMA7
5689	PSMB1
5690	PSMB2
5691	PSMB3
5694	PSMB6
5696	PSMB8
5702	PSMC3
5704	PSMC4
5705	PSMC5
5707	PSMD1
5709	PSMD3
5711	PSMD5
5713	PSMD7
5714	PSMD8
5715	PSMD9
5716	PSMD10
5717	PSMD11
5723	PSPH
5724	PTAFR
5725	PTBP1
5727	PTCH1
5729	PTGDR
5732	PTGER2
5734	PTGER4
5737	PTGFR
5740	PTGIS
5742	PTGS1
5743	PTGS2
5754	PTK7
5756	TWF1
5757	PTMA
5763	PTMS
5774	NA
5777	PTPN6
5778	PTPN7
5780	PTPN9
5782	NA
5789	PTPRD
5791	PTPRE
5792	PTPRF
5795	PTPRJ
5797	PTPRM
5798	PTPRN
5801	PTPRR
5803	PTPRZ1
5817	PVR
5818	NECTIN1
5825	ABCD3
5832	ALDH18A1
5834	PYGB
5837	PYGM
5861	RAB1A
5862	RAB2A
5863	RGL2
5868	RAB5A
5870	RAB6A
5872	RAB13
5876	RABGGTB
5878	RAB5C
5879	RAC1
5880	RAC2
5881	RAC3
5885	RAD21
5886	RAD23A
5887	RAD23B
5889	RAD51C
5896	RAG1
5899	RALB
5900	RALGDS
5901	RAN
5903	RANBP2
5910	RAP1GDS1
5912	RAP2B
5914	RARA
5916	RARG
5921	RASA1
5930	RBBP6
5931	RBBP7
5932	RBBP8
5939	RBMS2
5950	RBP4
5970	RELA
5973	RENBP
5979	RET
5982	RFC2
5985	RFC5
5991	RFX3
5993	RFX5
5994	RFXAP
5997	RGS2
5998	RGS3
6002	RGS12
6010	RHO
6013	RLN1
6017	RLBP1
6019	RLN2
6036	RNASE2
6045	RNF2
6050	RNH1
6051	RNPEP
6096	RORB
6098	ROS1
6100	RP9
6117	RPA1
6118	RPA2
6119	RPA3
6120	RPE
6128	RPL6
6134	RPL10
6136	RPL12
6139	RPL17
6141	RPL18
6142	RPL18A
6143	RPL19
6144	RPL21
6147	RPL23A
6157	RPL27A
6159	RPL29
6160	RPL31
6161	RPL32
6165	RPL35A
6170	RPL39
6173	RPL36A
6176	RPLP1
6181	RPLP2
6185	RPN2
6187	RPS2
6188	RPS3
6191	RPS4X
6193	RPS5
6194	RPS6
6196	RPS6KA2
6197	RPS6KA3
6201	RPS7
6203	RPS9
6204	RPS10
6205	RPS11
6206	RPS12
6208	RPS14
6210	RPS15A
6217	RPS16
6218	RPS17
6222	RPS18
6223	RPS19
6227	RPS21
6228	RPS23
6230	RPS25
6231	RPS26
6234	RPS28
6235	RPS29
6237	RRAS
6240	RRM1
6241	RRM2
6248	RSC1A1
6256	RXRA
6258	RXRG
6261	RYR1
6262	RYR2
6271	S100A1
6272	SORT1
6277	S100A6
6281	S100A10
6282	S100A11
6284	S100A13
6286	S100P
6294	SAFB
6299	SALL1
6300	MAPK12
6303	SAT1
6310	ATXN1
6320	CLEC11A
6323	SCN1A
6324	SCN1B
6331	SCN5A
6332	SCN7A
6334	SCN8A
6336	SCN10A
6337	NA
6340	SCNN1G
6344	SCTR
6346	CCL1
6348	CCL3
6355	CCL8
6357	CCL13
6360	CCL16
6362	CCL18
6363	CCL19
6366	CCL21
6370	CCL25
6376	CX3CL1
6382	SDC1
6387	CXCL12
6388	SDF2
6390	SDHB
6391	SDHC
6392	SDHD
6401	SELE
6402	SELL
6403	SELP
6404	NA
6421	SFPQ
6423	SFRP2
6425	SFRP5
6426	SRSF1
6427	SRSF2
6428	SRSF3
6431	SRSF6
6433	SFSWAP
6445	SGCG
6446	SGK1
6448	SGSH
6449	SGTA
6452	SH3BP2
6455	SH3GL1
6461	SHB
6464	SHC1
6472	SHMT2
6477	SIAH1
6478	SIAH2
6480	ST6GAL1
6483	ST3GAL2
6489	ST8SIA1
6491	STIL
6494	SIPA1
6496	SIX3
6497	SKI
6498	SKIL
6504	SLAMF1
6507	SLC1A3
6508	SLC4A3
6510	SLC1A5
6511	SLC1A6
6520	SLC3A2
6521	SLC4A1
6522	SLC4A2
6523	SLC5A1
6524	SLC5A2
6531	SLC6A3
6533	SLC6A6
6538	SLC6A11
6540	SLC6A13
6541	SLC7A1
6542	SLC7A2
6548	SLC9A1
6550	SLC9A3
6553	SLC9A5
6559	NA
6563	SLC14A1
6565	SLC15A2
6566	SLC16A1
6569	SLC34A1
6573	SLC19A1
6574	SLC20A1
6576	SLC25A1
6578	SLCO2A1
6585	SLIT1
6590	SLPI
6591	SNAI2
6594	SMARCA1
6596	HLTF
6601	SMARCC2
6602	SMARCD1
6603	SMARCD2
6604	SMARCD3
6605	SMARCE1
6607	SMN2
6609	SMPD1
6611	SMS
6613	SUMO2
6618	SNAPC2
6624	FSCN1
6625	SNRNP70
6627	SNRPA1
6628	SNRPB
6631	SNRPC
6632	SNRPD1
6633	SNRPD2
6634	SNRPD3
6635	SNRPE
6636	SNRPF
6637	SNRPG
6646	SOAT1
6647	SOD1
6648	SOD2
6649	SOD3
6650	CAPN15
6651	SON
6653	SORL1
6655	SOS2
6657	SOX2
6658	SOX3
6662	SOX9
6665	SOX15
6668	SP2
6671	SP4
6688	SPI1
6696	SPP1
6699	SPRR1B
6700	SPRR2A
6703	SPRR2D
6707	SPRR3
6710	SPTB
6711	SPTBN1
6715	SRD5A1
6721	SREBF2
6722	SRF
6723	SRM
6727	SRP14
6728	SRP19
6730	SRP68
6732	SRPK1
6733	SRPK2
6734	SRPRA
6737	TRIM21
6742	SSBP1
6745	SSR1
6750	SST
6751	NA
6752	NA
6753	NA
6754	SSTR4
6760	SS18
6764	ST5
6769	STAC
6770	STAR
6781	STC1
6783	SULT1E1
6785	ELOVL4
6786	STIM1
6787	NEK4
6792	CDKL5
6795	AURKC
6799	SULT1A2
6801	STRN
6809	STX3
6814	STXBP3
6827	SUPT4H1
6829	SUPT5H
6830	SUPT6H
6833	ABCC8
6840	SVIL
6843	VAMP1
6845	VAMP7
6850	SYK
6855	SYP
6857	SYT1
6868	ADAM17
6869	TACR1
6871	TADA2A
6872	TAF1
6873	TAF2
6882	TAF11
6886	TAL1
6888	TALDO1
6891	TAP2
6895	TARBP2
6900	CNTN2
6901	TAZ
6902	TBCA
6903	TBCC
6904	TBCD
6909	TBX2
6910	TBX5
6911	TBX6
6924	TCEB3
6929	TCF3
6932	TCF7
6934	TCF7L2
6944	VPS72
6947	TCN1
6950	TCP1
6996	TDG
6999	TDO2
7008	TEF
7016	TESK1
7021	TFAP2B
7023	TFAP4
7025	NR2F1
7026	NR2F2
7036	TFR2
7037	TFRC
7038	TG
7042	TGFB2
7045	TGFBI
7046	TGFBR1
7049	TGFBR3
7050	TGIF1
7053	TGM3
7066	THPO
7068	THRB
7070	THY1
7071	KLF10
7074	TIAM1
7079	TIMP4
7082	TJP1
7088	TLE1
7090	TLE3
7091	TLE4
7096	TLR1
7097	TLR2
7098	TLR3
7101	NR2E1
7109	TRAPPC10
7111	TMOD1
7126	TNFAIP1
7128	TNFAIP3
7132	TNFRSF1A
7134	TNNC1
7136	TNNI2
7137	TNNI3
7138	TNNT1
7139	TNNT2
7140	TNNT3
7141	TNP1
7150	TOP1
7153	TOP2A
7156	TOP3A
7167	TPI1
7168	TPM1
7170	TPM3
7173	TPO
7174	TPP2
7175	TPR
7178	TPT1
7181	NR2C1
7182	NR2C2
7184	HSP90B1
7186	TRAF2
7187	TRAF3
7200	TRH
7203	CCT3
7220	TRPC1
7223	TRPC4
7224	TRPC5
7225	TRPC6
7227	TRPS1
7248	NA
7249	TSC2
7252	TSHB
7257	TSNAX
7262	PHLDA2
7263	TST
7264	TSTA3
7266	DNAJC7
7270	TTF1
7277	TUBA4A
7278	TUBA3C
7280	TUBB2A
7283	TUBG1
7288	TULP2
7290	HIRA
7291	TWIST1
7298	TYMS
7301	TYRO3
7305	TYROBP
7307	U2AF1
7314	UBB
7316	UBC
7318	UBA7
7319	UBE2A
7321	UBE2D1
7322	UBE2D2
7323	UBE2D3
7324	UBE2E1
7327	UBE2G2
7329	UBE2I
7334	UBE2N
7336	UBE2V2
7337	UBE3A
7341	SUMO1
7345	UCHL1
7349	UCN
7352	UCP3
7357	UGCG
7360	UGP2
7368	UGT8
7369	UMOD
7372	UMPS
7373	COL14A1
7376	NR1H2
7378	UPP1
7380	UPK3A
7384	UQCRC1
7386	UQCRFS1
7389	UROD
7390	UROS
7391	USF1
7398	USP1
7399	USH2A
7401	CLRN1
7405	UVRAG
7409	VAV1
7410	VAV2
7414	VCL
7415	VCP
7416	VDAC1
7417	VDAC2
7419	VDAC3
7421	VDR
7424	VEGFC
7428	VHL
7430	EZR
7431	VIM
7433	VIPR1
7434	VIPR2
7443	VRK1
7444	VRK2
7456	WIPF1
7465	WEE1
7472	WNT2
7473	WNT3
7475	WNT6
7477	WNT7B
7480	WNT10B
7483	WNT9A
7486	WRN
7494	XBP1
7508	XPC
7514	XPO1
7516	XRCC2
7518	XRCC4
7534	YWHAZ
7538	ZFP36
7542	ZFPL1
7546	ZIC2
7547	ZIC3
7551	ZNF3
7554	ZNF8
7559	ZNF12
7570	ZNF22
7584	ZNF35
7593	MZF1
7597	ZBTB25
7633	ZNF79
7639	ZNF85
7643	ZNF90
7690	ZNF131
7691	ZNF132
7692	ZNF133
7693	ZNF134
7700	ZNF141
7709	ZBTB17
7711	ZNF155
7712	ZNF157
7716	VEZF1
7718	ZNF165
7726	TRIM26
7741	ZSCAN26
7743	ZNF189
7755	ZNF205
7756	ZNF207
7776	ZNF236
7779	SLC30A1
7780	SLC30A2
7781	SLC30A3
7782	SLC30A4
7786	MAP3K12
7803	PTP4A1
7804	LRP8
7812	CSDE1
7827	NPHS2
7837	PXDN
7841	MOGS
7852	NA
7855	FZD5
7867	MAPKAPK3
7879	RAB7A
7884	SLBP
7923	HSD17B8
7932	OR2H2
7975	MAFK
7991	TUSC3
7994	KAT6A
8001	GLRA3
8013	NA
8021	NUP214
8028	MLLT10
8029	CUBN
8031	NCOA4
8034	SLC25A16
8038	ADAM12
8061	FOSL1
8074	FGF23
8078	NA
8089	YEATS4
8092	ALX1
8099	CDK2AP1
8100	IFT88
8120	AP3B2
8128	ST8SIA2
8153	RND2
8174	MADCAM1
8175	SF3A2
8178	ELL
8200	GDF5
8204	NRIP1
8237	USP11
8242	KDM5C
8243	SMC1A
8260	NAA10
8277	TKTL1
8287	USP9Y
8289	ARID1A
8290	HIST3H3
8301	PICALM
8309	ACOX2
8310	ACOX3
8318	CDC45
8325	FZD8
8326	FZD9
8331	HIST1H2AJ
8334	HIST1H2AC
8335	HIST1H2AB
8338	HIST2H2AC
8345	HIST1H2BH
8348	HIST1H2BO
8379	MAD1L1
8383	OR1A1
8399	PLA2G10
[truncated: 2,199 more rows]
