# Supplementary material for: How can functional annotations be derived from profiles of phenotypic annotations?
Source: BMC Bioinformatics. 2017 Feb 10;18:96. doi: 10.1186/s12859-017-1503-5 (PMC5304448; doi:10.1186/s12859-017-1503-5)
Supplement: Additional file 3 — Table S2. Gene annotations to GO terms. (CSV 2048 kb) [file 12859_2017_1503_MOESM3_ESM.csv]

entrez	symbol	GO
2	A2M	GO:0007596
2	A2M	GO:0007597
2	A2M	GO:0005515
2	A2M	GO:0072562
2	A2M	GO:0002020
2	A2M	GO:0030168
2	A2M	GO:0007264
2	A2M	GO:0010951
2	A2M	GO:0048306
2	A2M	GO:0019838
2	A2M	GO:0070062
2	A2M	GO:0051056
2	A2M	GO:0005576
2	A2M	GO:0043120
2	A2M	GO:0022617
2	A2M	GO:0019899
2	A2M	GO:0030198
2	A2M	GO:0031093
2	A2M	GO:0019966
2	A2M	GO:0001869
2	A2M	GO:0005829
2	A2M	GO:0019959
2	A2M	GO:0048863
2	A2M	GO:0004866
2	A2M	GO:0005102
2	A2M	GO:0004867
2	A2M	GO:0002576
15	AANAT	GO:0046688
15	AANAT	GO:0034695
15	AANAT	GO:0034641
15	AANAT	GO:0071320
15	AANAT	GO:0044281
15	AANAT	GO:0071889
15	AANAT	GO:0046219
15	AANAT	GO:0051592
15	AANAT	GO:0010043
15	AANAT	GO:0004059
15	AANAT	GO:0007623
15	AANAT	GO:0005515
15	AANAT	GO:0030187
15	AANAT	GO:0051412
15	AANAT	GO:0006474
15	AANAT	GO:0004060
15	AANAT	GO:0032868
15	AANAT	GO:0005829
15	AANAT	GO:0034097
15	AANAT	GO:0048471
15	AANAT	GO:0009416
16	AARS	GO:0004813
16	AARS	GO:0043524
16	AARS	GO:0006400
16	AARS	GO:0030968
16	AARS	GO:0005524
16	AARS	GO:0008033
16	AARS	GO:0000049
16	AARS	GO:0005737
16	AARS	GO:0006450
16	AARS	GO:0006418
16	AARS	GO:0002161
16	AARS	GO:0050885
16	AARS	GO:0010467
16	AARS	GO:0001942
16	AARS	GO:0006457
16	AARS	GO:0070062
16	AARS	GO:0003676
16	AARS	GO:0043200
16	AARS	GO:0046872
16	AARS	GO:0016597
16	AARS	GO:0006419
16	AARS	GO:0021680
16	AARS	GO:0016020
16	AARS	GO:0005739
16	AARS	GO:0005829
18	ABAT	GO:0032145
18	ABAT	GO:0007269
18	ABAT	GO:0030170
18	ABAT	GO:0005759
18	ABAT	GO:0070062
18	ABAT	GO:0009449
18	ABAT	GO:0009058
18	ABAT	GO:0005739
18	ABAT	GO:0032144
18	ABAT	GO:0007626
18	ABAT	GO:0043005
18	ABAT	GO:0008483
18	ABAT	GO:0007268
18	ABAT	GO:0042135
18	ABAT	GO:0045776
18	ABAT	GO:0047298
18	ABAT	GO:0001666
18	ABAT	GO:0003867
18	ABAT	GO:0032024
18	ABAT	GO:0035094
18	ABAT	GO:0009448
18	ABAT	GO:0009450
18	ABAT	GO:0045471
18	ABAT	GO:0042803
18	ABAT	GO:0010039
18	ABAT	GO:0042493
18	ABAT	GO:0051536
18	ABAT	GO:0046872
18	ABAT	GO:0007620
18	ABAT	GO:0031652
18	ABAT	GO:0048148
19	ABCA1	GO:0005887
19	ABCA1	GO:0010745
19	ABCA1	GO:0019905
19	ABCA1	GO:0030139
19	ABCA1	GO:0005886
19	ABCA1	GO:0009897
19	ABCA1	GO:0005515
19	ABCA1	GO:0045332
19	ABCA1	GO:0050702
19	ABCA1	GO:0055085
19	ABCA1	GO:0044255
19	ABCA1	GO:0048471
19	ABCA1	GO:0005548
19	ABCA1	GO:0043691
19	ABCA1	GO:0005543
19	ABCA1	GO:0045335
19	ABCA1	GO:0010887
19	ABCA1	GO:0006911
19	ABCA1	GO:0007186
19	ABCA1	GO:0033700
19	ABCA1	GO:0002790
19	ABCA1	GO:0005524
19	ABCA1	GO:0008509
19	ABCA1	GO:0038027
19	ABCA1	GO:0034380
19	ABCA1	GO:0044281
19	ABCA1	GO:0042626
19	ABCA1	GO:0005102
19	ABCA1	GO:0005794
19	ABCA1	GO:0008203
19	ABCA1	GO:0007040
19	ABCA1	GO:0033344
19	ABCA1	GO:0034616
19	ABCA1	GO:0032367
19	ABCA1	GO:0030819
19	ABCA1	GO:0071222
19	ABCA1	GO:0006497
19	ABCA1	GO:0032489
19	ABCA1	GO:0034185
19	ABCA1	GO:0045121
19	ABCA1	GO:0042632
19	ABCA1	GO:0034186
19	ABCA1	GO:0055091
19	ABCA1	GO:0098656
19	ABCA1	GO:0034188
19	ABCA1	GO:0031267
19	ABCA1	GO:0017127
19	ABCA1	GO:0042157
19	ABCA1	GO:0016197
19	ABCA1	GO:0015485
19	ABCA1	GO:0055098
19	ABCA1	GO:0010875
19	ABCA1	GO:0060155
19	ABCA1	GO:0051117
19	ABCA1	GO:0071300
21	ABCA3	GO:0005215
21	ABCA3	GO:0005615
21	ABCA3	GO:0005524
21	ABCA3	GO:0006810
21	ABCA3	GO:0042493
21	ABCA3	GO:0006869
21	ABCA3	GO:0016887
21	ABCA3	GO:0016021
21	ABCA3	GO:0055085
21	ABCA3	GO:0016020
21	ABCA3	GO:0008152
21	ABCA3	GO:0042626
21	ABCA3	GO:0097208
21	ABCA3	GO:0005886
21	ABCA3	GO:0097233
25	ABL1	GO:0016477
25	ABL1	GO:0005829
25	ABL1	GO:0001922
25	ABL1	GO:0031234
25	ABL1	GO:0035791
25	ABL1	GO:0007204
25	ABL1	GO:0005524
25	ABL1	GO:0006979
25	ABL1	GO:0007264
25	ABL1	GO:0006298
25	ABL1	GO:0038083
25	ABL1	GO:0005634
25	ABL1	GO:0042692
25	ABL1	GO:0006914
25	ABL1	GO:0007050
25	ABL1	GO:0034446
25	ABL1	GO:0000287
25	ABL1	GO:0007067
25	ABL1	GO:0018108
25	ABL1	GO:0006974
25	ABL1	GO:0005739
25	ABL1	GO:0004713
25	ABL1	GO:0003677
25	ABL1	GO:0042127
25	ABL1	GO:0005515
25	ABL1	GO:0005654
25	ABL1	GO:0048008
25	ABL1	GO:0045087
25	ABL1	GO:0006975
25	ABL1	GO:0030154
25	ABL1	GO:0005737
25	ABL1	GO:0005730
25	ABL1	GO:0006464
25	ABL1	GO:0046632
25	ABL1	GO:1903053
25	ABL1	GO:0006355
25	ABL1	GO:2000773
25	ABL1	GO:0002322
25	ABL1	GO:0004515
25	ABL1	GO:1902715
25	ABL1	GO:0005102
25	ABL1	GO:0038096
25	ABL1	GO:0003785
25	ABL1	GO:0071222
25	ABL1	GO:0051149
25	ABL1	GO:0048471
25	ABL1	GO:0007173
25	ABL1	GO:0050885
25	ABL1	GO:0007411
25	ABL1	GO:1903351
25	ABL1	GO:0060020
25	ABL1	GO:2000249
25	ABL1	GO:0001934
25	ABL1	GO:0034599
25	ABL1	GO:0048538
25	ABL1	GO:0051353
25	ABL1	GO:0045931
25	ABL1	GO:0030100
25	ABL1	GO:0070373
25	ABL1	GO:1904528
25	ABL1	GO:0004672
25	ABL1	GO:0030145
25	ABL1	GO:0019905
25	ABL1	GO:1900275
25	ABL1	GO:0051019
25	ABL1	GO:1904531
25	ABL1	GO:0050731
25	ABL1	GO:0033690
25	ABL1	GO:0050798
25	ABL1	GO:0031252
25	ABL1	GO:0042770
25	ABL1	GO:0070064
25	ABL1	GO:0017124
25	ABL1	GO:0050853
25	ABL1	GO:0043124
25	ABL1	GO:0045930
25	ABL1	GO:0043065
25	ABL1	GO:0048668
25	ABL1	GO:0031965
25	ABL1	GO:0051882
25	ABL1	GO:0043123
25	ABL1	GO:1901216
25	ABL1	GO:0051444
25	ABL1	GO:0004715
25	ABL1	GO:0070374
25	ABL1	GO:0048536
25	ABL1	GO:0071901
25	ABL1	GO:1900042
25	ABL1	GO:2000145
25	ABL1	GO:0051015
25	ABL1	GO:0008022
25	ABL1	GO:0015629
25	ABL1	GO:2001020
25	ABL1	GO:0090135
25	ABL1	GO:0002333
25	ABL1	GO:0021587
25	ABL1	GO:0010506
25	ABL1	GO:2000096
25	ABL1	GO:0030155
25	ABL1	GO:0045184
25	ABL1	GO:0030036
25	ABL1	GO:0051281
25	ABL1	GO:0030514
25	ABL1	GO:2000352
25	ABL1	GO:0007596
25	ABL1	GO:0030035
25	ABL1	GO:0022408
25	ABL1	GO:0032956
25	ABL1	GO:0008630
25	ABL1	GO:0031113
25	ABL1	GO:0030516
32	ACACB	GO:0046322
32	ACACB	GO:0005829
32	ACACB	GO:0003989
32	ACACB	GO:0005741
32	ACACB	GO:0006112
32	ACACB	GO:0044281
32	ACACB	GO:0060421
32	ACACB	GO:0006767
32	ACACB	GO:0004075
32	ACACB	GO:0005524
32	ACACB	GO:0006633
32	ACACB	GO:0044255
32	ACACB	GO:2001295
32	ACACB	GO:0005515
32	ACACB	GO:0008152
32	ACACB	GO:0051289
32	ACACB	GO:0005634
32	ACACB	GO:0006768
32	ACACB	GO:0005739
32	ACACB	GO:0006766
32	ACACB	GO:0006084
32	ACACB	GO:0046872
32	ACACB	GO:0006853
32	ACACB	GO:0031325
32	ACACB	GO:0010884
32	ACACB	GO:0012505
34	ACADM	GO:0005759
34	ACADM	GO:0050660
34	ACADM	GO:0051793
34	ACADM	GO:0006635
34	ACADM	GO:0019254
34	ACADM	GO:0070991
34	ACADM	GO:0033539
34	ACADM	GO:0042493
34	ACADM	GO:0055007
34	ACADM	GO:0052890
34	ACADM	GO:0044281
34	ACADM	GO:0016853
34	ACADM	GO:0000062
34	ACADM	GO:0005739
34	ACADM	GO:0045329
34	ACADM	GO:0030424
34	ACADM	GO:0009791
34	ACADM	GO:0051791
34	ACADM	GO:0055114
34	ACADM	GO:0044255
34	ACADM	GO:0016627
34	ACADM	GO:0005777
34	ACADM	GO:0042802
34	ACADM	GO:0009409
34	ACADM	GO:0005978
34	ACADM	GO:0042594
34	ACADM	GO:0003995
34	ACADM	GO:0007584
34	ACADM	GO:0009055
34	ACADM	GO:0055088
34	ACADM	GO:0051289
34	ACADM	GO:0046688
34	ACADM	GO:0009437
34	ACADM	GO:0006111
34	ACADM	GO:0001889
34	ACADM	GO:0051384
34	ACADM	GO:0070062
34	ACADM	GO:0005634
37	ACADVL	GO:0050660
37	ACADVL	GO:0004466
37	ACADVL	GO:0055114
37	ACADVL	GO:0042645
37	ACADVL	GO:0003995
37	ACADVL	GO:0006635
37	ACADVL	GO:0005739
37	ACADVL	GO:0001659
37	ACADVL	GO:0000062
37	ACADVL	GO:0016627
37	ACADVL	GO:0046322
37	ACADVL	GO:0033539
37	ACADVL	GO:0005730
37	ACADVL	GO:0005634
37	ACADVL	GO:0030855
37	ACADVL	GO:0036498
37	ACADVL	GO:0044267
37	ACADVL	GO:0042760
37	ACADVL	GO:0045717
37	ACADVL	GO:0005737
37	ACADVL	GO:0090181
37	ACADVL	GO:0044255
37	ACADVL	GO:0052890
37	ACADVL	GO:0005743
37	ACADVL	GO:0005759
37	ACADVL	GO:0055088
37	ACADVL	GO:0015980
37	ACADVL	GO:0009055
37	ACADVL	GO:0017099
37	ACADVL	GO:0044281
37	ACADVL	GO:0030968
40	ASIC2	GO:0019229
40	ASIC2	GO:0005887
40	ASIC2	GO:0007605
40	ASIC2	GO:0043197
40	ASIC2	GO:0010447
40	ASIC2	GO:0010468
40	ASIC2	GO:0003026
40	ASIC2	GO:0035725
40	ASIC2	GO:0034765
40	ASIC2	GO:0051965
40	ASIC2	GO:0007268
40	ASIC2	GO:0007602
40	ASIC2	GO:0007422
40	ASIC2	GO:0050915
40	ASIC2	GO:0005886
40	ASIC2	GO:0034220
40	ASIC2	GO:0022839
40	ASIC2	GO:0030193
40	ASIC2	GO:0007417
40	ASIC2	GO:0015672
40	ASIC2	GO:0035418
40	ASIC2	GO:0055085
40	ASIC2	GO:0042391
40	ASIC2	GO:0005515
40	ASIC2	GO:0015280
40	ASIC2	GO:0043025
40	ASIC2	GO:0050974
40	ASIC2	GO:0043066
43	ACHE	GO:0008152
43	ACHE	GO:0031594
43	ACHE	GO:0032223
43	ACHE	GO:0004104
43	ACHE	GO:0005605
43	ACHE	GO:0005886
43	ACHE	GO:0042803
43	ACHE	GO:0005576
43	ACHE	GO:0007268
43	ACHE	GO:0009611
43	ACHE	GO:0045212
43	ACHE	GO:0009986
43	ACHE	GO:0007416
43	ACHE	GO:0003990
43	ACHE	GO:0005515
43	ACHE	GO:0046474
43	ACHE	GO:0043236
43	ACHE	GO:0016020
43	ACHE	GO:0001507
43	ACHE	GO:0042136
43	ACHE	GO:0042166
43	ACHE	GO:0051262
43	ACHE	GO:0001919
43	ACHE	GO:0031623
43	ACHE	GO:0005518
43	ACHE	GO:0002076
43	ACHE	GO:0006656
43	ACHE	GO:0001540
43	ACHE	GO:0016787
43	ACHE	GO:0006260
43	ACHE	GO:0048471
43	ACHE	GO:0030054
43	ACHE	GO:0060041
43	ACHE	GO:0007399
43	ACHE	GO:0043083
43	ACHE	GO:0043621
43	ACHE	GO:0005634
43	ACHE	GO:0006581
43	ACHE	GO:0006644
43	ACHE	GO:0005794
43	ACHE	GO:0045202
43	ACHE	GO:0007155
43	ACHE	GO:0050714
43	ACHE	GO:0042982
43	ACHE	GO:0017171
43	ACHE	GO:0008283
43	ACHE	GO:0005615
43	ACHE	GO:0031225
43	ACHE	GO:0007517
43	ACHE	GO:0044281
47	ACLY	GO:0048037
47	ACLY	GO:0008610
47	ACLY	GO:0003878
47	ACLY	GO:0005515
47	ACLY	GO:0005886
47	ACLY	GO:0006085
47	ACLY	GO:0006633
47	ACLY	GO:0070062
47	ACLY	GO:0044255
47	ACLY	GO:0019432
47	ACLY	GO:0005654
47	ACLY	GO:0009346
47	ACLY	GO:0005829
47	ACLY	GO:0005737
47	ACLY	GO:0005739
47	ACLY	GO:0005524
47	ACLY	GO:0016020
47	ACLY	GO:0006112
47	ACLY	GO:0031325
47	ACLY	GO:0046872
47	ACLY	GO:0035338
47	ACLY	GO:0015936
47	ACLY	GO:0006101
47	ACLY	GO:0044281
48	ACO1	GO:0005515
48	ACO1	GO:0005794
48	ACO1	GO:0005737
48	ACO1	GO:0005783
48	ACO1	GO:0010040
48	ACO1	GO:0003723
48	ACO1	GO:0006101
48	ACO1	GO:0003994
48	ACO1	GO:0030350
48	ACO1	GO:0005829
48	ACO1	GO:0005739
48	ACO1	GO:0006879
48	ACO1	GO:0070062
48	ACO1	GO:0046872
48	ACO1	GO:0050892
48	ACO1	GO:0006417
48	ACO1	GO:0006099
48	ACO1	GO:0009791
48	ACO1	GO:0051539
71	ACTG1	GO:0005515
71	ACTG1	GO:0070527
71	ACTG1	GO:0070062
71	ACTG1	GO:0045216
71	ACTG1	GO:0005829
71	ACTG1	GO:0007264
71	ACTG1	GO:0072562
71	ACTG1	GO:0005634
71	ACTG1	GO:0048010
71	ACTG1	GO:0005524
71	ACTG1	GO:0006928
71	ACTG1	GO:0042802
71	ACTG1	GO:0045214
71	ACTG1	GO:0005925
71	ACTG1	GO:0016020
71	ACTG1	GO:0005200
71	ACTG1	GO:0005886
71	ACTG1	GO:0097433
71	ACTG1	GO:0005856
71	ACTG1	GO:0001895
71	ACTG1	GO:0030016
71	ACTG1	GO:0061024
71	ACTG1	GO:0005615
71	ACTG1	GO:0034329
71	ACTG1	GO:0045087
71	ACTG1	GO:0031941
71	ACTG1	GO:0038096
71	ACTG1	GO:0051592
71	ACTG1	GO:0034332
71	ACTG1	GO:0043209
71	ACTG1	GO:0007411
71	ACTG1	GO:0048013
71	ACTG1	GO:0031625
81	ACTN4	GO:0031093
81	ACTN4	GO:0005515
81	ACTN4	GO:1902396
81	ACTN4	GO:0005634
81	ACTN4	GO:0035357
81	ACTN4	GO:0070830
81	ACTN4	GO:0005509
81	ACTN4	GO:0032417
81	ACTN4	GO:0000977
81	ACTN4	GO:0001882
81	ACTN4	GO:0044822
81	ACTN4	GO:0005737
81	ACTN4	GO:0005911
81	ACTN4	GO:0005622
81	ACTN4	GO:0001666
81	ACTN4	GO:0002576
81	ACTN4	GO:0042974
81	ACTN4	GO:0005576
81	ACTN4	GO:0042981
81	ACTN4	GO:0051015
81	ACTN4	GO:0001725
81	ACTN4	GO:0007596
81	ACTN4	GO:0070062
81	ACTN4	GO:0030018
81	ACTN4	GO:0043005
81	ACTN4	GO:0031490
81	ACTN4	GO:0035257
81	ACTN4	GO:0031143
81	ACTN4	GO:0005925
81	ACTN4	GO:0005178
81	ACTN4	GO:0030335
81	ACTN4	GO:0044325
81	ACTN4	GO:0030863
81	ACTN4	GO:1903506
81	ACTN4	GO:0030050
81	ACTN4	GO:0005615
81	ACTN4	GO:0048384
81	ACTN4	GO:0042803
81	ACTN4	GO:0015031
81	ACTN4	GO:0051017
81	ACTN4	GO:0047485
81	ACTN4	GO:0003779
81	ACTN4	GO:0030374
81	ACTN4	GO:0030529
81	ACTN4	GO:1901224
81	ACTN4	GO:1900025
81	ACTN4	GO:0043234
81	ACTN4	GO:0030168
81	ACTN4	GO:0048549
81	ACTN4	GO:0051271
81	ACTN4	GO:0051272
81	ACTN4	GO:0048471
81	ACTN4	GO:0015629
87	ACTN1	GO:0051764
87	ACTN1	GO:0005509
87	ACTN1	GO:0001726
87	ACTN1	GO:0051015
87	ACTN1	GO:0051017
87	ACTN1	GO:0002576
87	ACTN1	GO:0031093
87	ACTN1	GO:0070062
87	ACTN1	GO:0031143
87	ACTN1	GO:0005884
87	ACTN1	GO:0030220
87	ACTN1	GO:0051639
87	ACTN1	GO:0042981
87	ACTN1	GO:0042995
87	ACTN1	GO:0051271
87	ACTN1	GO:0044325
87	ACTN1	GO:0036344
87	ACTN1	GO:0030168
87	ACTN1	GO:0017166
87	ACTN1	GO:0001725
87	ACTN1	GO:1903506
87	ACTN1	GO:0005829
87	ACTN1	GO:0030018
87	ACTN1	GO:0048041
87	ACTN1	GO:0030374
87	ACTN1	GO:0070527
87	ACTN1	GO:0005911
87	ACTN1	GO:0005515
87	ACTN1	GO:0034329
87	ACTN1	GO:0042803
87	ACTN1	GO:0005737
87	ACTN1	GO:0005178
87	ACTN1	GO:0007015
87	ACTN1	GO:0005925
87	ACTN1	GO:0030198
87	ACTN1	GO:0003725
87	ACTN1	GO:0005622
87	ACTN1	GO:0005615
87	ACTN1	GO:0007596
87	ACTN1	GO:0005903
87	ACTN1	GO:0005916
87	ACTN1	GO:0005886
87	ACTN1	GO:0005576
90	ACVR1	GO:0046872
90	ACVR1	GO:0050431
90	ACVR1	GO:0023014
90	ACVR1	GO:0045944
90	ACVR1	GO:0005524
90	ACVR1	GO:0007368
90	ACVR1	GO:0001755
90	ACVR1	GO:0045177
90	ACVR1	GO:2000017
90	ACVR1	GO:0007178
90	ACVR1	GO:0003183
90	ACVR1	GO:0009968
90	ACVR1	GO:0018107
90	ACVR1	GO:0030278
90	ACVR1	GO:0007281
90	ACVR1	GO:0046332
90	ACVR1	GO:0007179
90	ACVR1	GO:0048179
90	ACVR1	GO:0004702
90	ACVR1	GO:0003289
90	ACVR1	GO:0000082
90	ACVR1	GO:0061445
90	ACVR1	GO:0001569
90	ACVR1	GO:0030501
90	ACVR1	GO:0032926
90	ACVR1	GO:0042803
90	ACVR1	GO:0045893
90	ACVR1	GO:0010862
90	ACVR1	GO:0006468
90	ACVR1	GO:0004674
90	ACVR1	GO:0045669
90	ACVR1	GO:0003143
90	ACVR1	GO:0016361
90	ACVR1	GO:0005515
90	ACVR1	GO:0060923
90	ACVR1	GO:0060037
90	ACVR1	GO:0030509
90	ACVR1	GO:0048185
90	ACVR1	GO:2001237
90	ACVR1	GO:0002526
90	ACVR1	GO:0016020
90	ACVR1	GO:0001707
90	ACVR1	GO:0071773
90	ACVR1	GO:0051145
90	ACVR1	GO:0004672
90	ACVR1	GO:0032924
90	ACVR1	GO:0017046
90	ACVR1	GO:0005025
90	ACVR1	GO:0005887
90	ACVR1	GO:0060389
90	ACVR1	GO:0001702
90	ACVR1	GO:0001701
90	ACVR1	GO:0004675
91	ACVR1B	GO:0005515
91	ACVR1B	GO:0004675
91	ACVR1B	GO:0004674
91	ACVR1B	GO:0005886
91	ACVR1B	GO:0097191
91	ACVR1B	GO:0004702
91	ACVR1B	GO:0010629
91	ACVR1B	GO:0023014
91	ACVR1B	GO:0048185
91	ACVR1B	GO:0010862
91	ACVR1B	GO:0046545
91	ACVR1B	GO:0000082
91	ACVR1B	GO:0032927
91	ACVR1B	GO:0006355
91	ACVR1B	GO:0001942
91	ACVR1B	GO:0031625
91	ACVR1B	GO:0070062
91	ACVR1B	GO:0007417
91	ACVR1B	GO:0019838
91	ACVR1B	GO:0032924
91	ACVR1B	GO:0034711
91	ACVR1B	GO:1901165
91	ACVR1B	GO:0001701
91	ACVR1B	GO:0048179
91	ACVR1B	GO:0007178
91	ACVR1B	GO:0006468
91	ACVR1B	GO:0045648
91	ACVR1B	GO:0046872
91	ACVR1B	GO:0009986
91	ACVR1B	GO:0016020
91	ACVR1B	GO:0043235
91	ACVR1B	GO:0016361
91	ACVR1B	GO:0046777
91	ACVR1B	GO:0045944
91	ACVR1B	GO:0018107
91	ACVR1B	GO:0030308
91	ACVR1B	GO:0005524
91	ACVR1B	GO:0017002
91	ACVR1B	GO:0046332
91	ACVR1B	GO:0007165
91	ACVR1B	GO:0005887
91	ACVR1B	GO:0038092
92	ACVR2A	GO:0005886
92	ACVR2A	GO:0005515
92	ACVR2A	GO:0045648
92	ACVR2A	GO:0032927
92	ACVR2A	GO:0005524
92	ACVR2A	GO:0043084
92	ACVR2A	GO:0034673
92	ACVR2A	GO:0048185
92	ACVR2A	GO:0023014
92	ACVR2A	GO:0017002
92	ACVR2A	GO:0032924
92	ACVR2A	GO:0007368
92	ACVR2A	GO:0034711
92	ACVR2A	GO:0007283
92	ACVR2A	GO:0004674
92	ACVR2A	GO:0004702
92	ACVR2A	GO:0045669
92	ACVR2A	GO:0009952
92	ACVR2A	GO:0010862
92	ACVR2A	GO:0060011
92	ACVR2A	GO:0046872
92	ACVR2A	GO:0042713
92	ACVR2A	GO:0004675
92	ACVR2A	GO:0001702
92	ACVR2A	GO:0045944
92	ACVR2A	GO:0030165
92	ACVR2A	GO:0019838
92	ACVR2A	GO:0005887
92	ACVR2A	GO:0043235
92	ACVR2A	GO:0071773
92	ACVR2A	GO:0043621
92	ACVR2A	GO:0001934
92	ACVR2A	GO:0005737
92	ACVR2A	GO:0015026
92	ACVR2A	GO:0009986
92	ACVR2A	GO:0007178
92	ACVR2A	GO:0050999
92	ACVR2A	GO:0030509
92	ACVR2A	GO:0048706
92	ACVR2A	GO:0030501
92	ACVR2A	GO:0030510
92	ACVR2A	GO:0007498
93	ACVR2B	GO:0030509
93	ACVR2B	GO:0000122
93	ACVR2B	GO:0045669
93	ACVR2B	GO:0001702
93	ACVR2B	GO:0019838
93	ACVR2B	GO:0043235
93	ACVR2B	GO:0001946
93	ACVR2B	GO:0046872
93	ACVR2B	GO:0048185
93	ACVR2B	GO:0060841
93	ACVR2B	GO:0061298
93	ACVR2B	GO:0005886
93	ACVR2B	GO:0032927
93	ACVR2B	GO:0016362
93	ACVR2B	GO:0030501
93	ACVR2B	GO:0001974
93	ACVR2B	GO:0060840
93	ACVR2B	GO:0004674
93	ACVR2B	GO:0030324
93	ACVR2B	GO:0060836
93	ACVR2B	GO:0009791
93	ACVR2B	GO:0006355
93	ACVR2B	GO:0005887
93	ACVR2B	GO:0007507
93	ACVR2B	GO:0005524
93	ACVR2B	GO:0042475
93	ACVR2B	GO:0043234
93	ACVR2B	GO:0032924
93	ACVR2B	GO:0004712
93	ACVR2B	GO:0009749
93	ACVR2B	GO:0035265
93	ACVR2B	GO:0009952
93	ACVR2B	GO:0004702
93	ACVR2B	GO:0005515
93	ACVR2B	GO:0060021
93	ACVR2B	GO:0005737
93	ACVR2B	GO:0007165
93	ACVR2B	GO:0048705
93	ACVR2B	GO:0007368
93	ACVR2B	GO:0007178
93	ACVR2B	GO:0001822
93	ACVR2B	GO:0048617
93	ACVR2B	GO:0031016
93	ACVR2B	GO:0007498
93	ACVR2B	GO:0032147
93	ACVR2B	GO:0030073
93	ACVR2B	GO:0023014
94	ACVRL1	GO:0071773
94	ACVRL1	GO:0060841
94	ACVRL1	GO:0005515
94	ACVRL1	GO:0004702
94	ACVRL1	GO:0051895
94	ACVRL1	GO:0016020
94	ACVRL1	GO:0045603
94	ACVRL1	GO:0005524
94	ACVRL1	GO:0005025
94	ACVRL1	GO:0045944
94	ACVRL1	GO:0001701
94	ACVRL1	GO:0007178
94	ACVRL1	GO:0023014
94	ACVRL1	GO:0060836
94	ACVRL1	GO:0002043
94	ACVRL1	GO:0001938
94	ACVRL1	GO:0001525
94	ACVRL1	GO:0001946
94	ACVRL1	GO:0016021
94	ACVRL1	GO:0032332
94	ACVRL1	GO:0001955
94	ACVRL1	GO:2000279
94	ACVRL1	GO:0046872
94	ACVRL1	GO:0001937
94	ACVRL1	GO:0001974
94	ACVRL1	GO:0001936
94	ACVRL1	GO:0007162
94	ACVRL1	GO:0032924
94	ACVRL1	GO:0043537
94	ACVRL1	GO:0061298
94	ACVRL1	GO:0004675
94	ACVRL1	GO:0004674
94	ACVRL1	GO:0045893
94	ACVRL1	GO:0071560
94	ACVRL1	GO:0016361
94	ACVRL1	GO:0045602
94	ACVRL1	GO:0060840
94	ACVRL1	GO:0050431
94	ACVRL1	GO:0008217
94	ACVRL1	GO:0046332
94	ACVRL1	GO:0043535
94	ACVRL1	GO:0010596
94	ACVRL1	GO:0008015
94	ACVRL1	GO:0010862
94	ACVRL1	GO:0030308
94	ACVRL1	GO:0030513
94	ACVRL1	GO:0030509
94	ACVRL1	GO:0007179
94	ACVRL1	GO:0006275
94	ACVRL1	GO:0008285
94	ACVRL1	GO:0005024
94	ACVRL1	GO:0019901
94	ACVRL1	GO:0006355
94	ACVRL1	GO:0005887
94	ACVRL1	GO:0048185
94	ACVRL1	GO:0009986
94	ACVRL1	GO:0006468
94	ACVRL1	GO:0035313
94	ACVRL1	GO:0061154
94	ACVRL1	GO:0045766
94	ACVRL1	GO:0030336
94	ACVRL1	GO:0007165
98	ACYP2	GO:0008152
98	ACYP2	GO:0003998
98	ACYP2	GO:0005739
98	ACYP2	GO:0005515
98	ACYP2	GO:0006796
103	ADAR	GO:0005515
103	ADAR	GO:0003726
103	ADAR	GO:0005737
103	ADAR	GO:0006396
103	ADAR	GO:0006397
103	ADAR	GO:0006606
103	ADAR	GO:0005654
103	ADAR	GO:0060337
103	ADAR	GO:0006382
103	ADAR	GO:0044822
103	ADAR	GO:0061484
103	ADAR	GO:0045087
103	ADAR	GO:0003723
103	ADAR	GO:0002566
103	ADAR	GO:0019221
103	ADAR	GO:0006611
103	ADAR	GO:0045071
103	ADAR	GO:0005634
103	ADAR	GO:0043066
103	ADAR	GO:0044387
103	ADAR	GO:0045070
103	ADAR	GO:0035455
103	ADAR	GO:0001701
103	ADAR	GO:0051607
103	ADAR	GO:1900369
103	ADAR	GO:0031054
103	ADAR	GO:0016020
103	ADAR	GO:0016556
103	ADAR	GO:0003677
103	ADAR	GO:0016553
103	ADAR	GO:0005730
103	ADAR	GO:0009615
103	ADAR	GO:0044530
103	ADAR	GO:0046872
103	ADAR	GO:0030218
103	ADAR	GO:0035280
103	ADAR	GO:0002244
103	ADAR	GO:0001649
103	ADAR	GO:0060339
103	ADAR	GO:0060216
103	ADAR	GO:0010467
104	ADARB1	GO:0006396
104	ADARB1	GO:0006382
104	ADARB1	GO:0003725
104	ADARB1	GO:0006397
104	ADARB1	GO:0003723
104	ADARB1	GO:0003726
104	ADARB1	GO:0005515
104	ADARB1	GO:0005737
104	ADARB1	GO:0016553
104	ADARB1	GO:0016556
104	ADARB1	GO:0005654
104	ADARB1	GO:0003729
104	ADARB1	GO:0045087
104	ADARB1	GO:0044387
104	ADARB1	GO:0051607
104	ADARB1	GO:0004000
104	ADARB1	GO:0005730
104	ADARB1	GO:0010467
104	ADARB1	GO:0045070
104	ADARB1	GO:0046872
104	ADARB1	GO:0044822
104	ADARB1	GO:0030336
104	ADARB1	GO:0005634
104	ADARB1	GO:0008285
104	ADARB1	GO:0051726
109	ADCY3	GO:0000166
109	ADCY3	GO:0005524
109	ADCY3	GO:0005737
109	ADCY3	GO:0005886
109	ADCY3	GO:0005929
109	ADCY3	GO:0005622
109	ADCY3	GO:0005634
109	ADCY3	GO:0009190
109	ADCY3	GO:0006171
109	ADCY3	GO:0007189
109	ADCY3	GO:0006112
109	ADCY3	GO:0030317
109	ADCY3	GO:0035556
109	ADCY3	GO:0016020
109	ADCY3	GO:0045087
109	ADCY3	GO:0019933
109	ADCY3	GO:1904322
109	ADCY3	GO:0016849
109	ADCY3	GO:0005794
109	ADCY3	GO:0004016
109	ADCY3	GO:0003091
109	ADCY3	GO:0005516
109	ADCY3	GO:0007173
109	ADCY3	GO:0016021
109	ADCY3	GO:0044281
109	ADCY3	GO:0045121
109	ADCY3	GO:0007268
109	ADCY3	GO:0007608
109	ADCY3	GO:0005887
109	ADCY3	GO:0007165
109	ADCY3	GO:0007143
109	ADCY3	GO:0055085
109	ADCY3	GO:0006833
109	ADCY3	GO:0007340
109	ADCY3	GO:0048011
109	ADCY3	GO:0046872
109	ADCY3	GO:0034199
109	ADCY3	GO:0007202
109	ADCY3	GO:0008543
109	ADCY3	GO:0007193
109	ADCY3	GO:0008294
109	ADCY3	GO:0071377
109	ADCY3	GO:0008355
109	ADCY3	GO:0007338
113	ADCY7	GO:0071361
113	ADCY7	GO:0005886
113	ADCY7	GO:0005622
113	ADCY7	GO:0007173
113	ADCY7	GO:0046872
113	ADCY7	GO:0030819
113	ADCY7	GO:0016021
113	ADCY7	GO:0045087
113	ADCY7	GO:0009190
113	ADCY7	GO:0016849
113	ADCY7	GO:0004016
113	ADCY7	GO:0008543
113	ADCY7	GO:0006833
113	ADCY7	GO:0019933
113	ADCY7	GO:0048011
113	ADCY7	GO:0035556
113	ADCY7	GO:0006171
113	ADCY7	GO:0060135
113	ADCY7	GO:0044281
113	ADCY7	GO:0007189
113	ADCY7	GO:0055085
113	ADCY7	GO:0007165
113	ADCY7	GO:0006112
113	ADCY7	GO:0034199
113	ADCY7	GO:0003091
113	ADCY7	GO:0005524
113	ADCY7	GO:0007268
113	ADCY7	GO:0007202
113	ADCY7	GO:0007193
113	ADCY7	GO:0071377
114	ADCY8	GO:0007202
114	ADCY8	GO:0008543
114	ADCY8	GO:0007616
114	ADCY8	GO:0034199
114	ADCY8	GO:0009190
114	ADCY8	GO:0007268
114	ADCY8	GO:0045087
114	ADCY8	GO:0007165
114	ADCY8	GO:0048011
114	ADCY8	GO:0007193
114	ADCY8	GO:0006833
114	ADCY8	GO:0005886
114	ADCY8	GO:0019933
114	ADCY8	GO:0044281
114	ADCY8	GO:0016021
114	ADCY8	GO:0005622
114	ADCY8	GO:0008294
114	ADCY8	GO:0006112
114	ADCY8	GO:0000166
114	ADCY8	GO:0016020
114	ADCY8	GO:0007173
114	ADCY8	GO:0003091
114	ADCY8	GO:0046872
114	ADCY8	GO:0005524
114	ADCY8	GO:0055085
114	ADCY8	GO:0007611
114	ADCY8	GO:0007189
114	ADCY8	GO:0071377
114	ADCY8	GO:0006171
114	ADCY8	GO:0004016
114	ADCY8	GO:0016849
114	ADCY8	GO:0035556
118	ADD1	GO:0005856
118	ADD1	GO:0051017
118	ADD1	GO:0045111
118	ADD1	GO:0005886
118	ADD1	GO:0032092
118	ADD1	GO:0006921
118	ADD1	GO:0030968
118	ADD1	GO:0042803
118	ADD1	GO:0005515
118	ADD1	GO:0005829
118	ADD1	GO:0030036
118	ADD1	GO:0051016
118	ADD1	GO:0044267
118	ADD1	GO:0005198
118	ADD1	GO:0005516
118	ADD1	GO:0046982
118	ADD1	GO:0006884
118	ADD1	GO:0044822
118	ADD1	GO:0008134
118	ADD1	GO:0030507
118	ADD1	GO:0008290
118	ADD1	GO:0003779
118	ADD1	GO:0020027
118	ADD1	GO:0030218
118	ADD1	GO:0048873
118	ADD1	GO:0055085
118	ADD1	GO:0001701
118	ADD1	GO:0000902
118	ADD1	GO:0006915
118	ADD1	GO:0005634
118	ADD1	GO:0035264
118	ADD1	GO:0012501
118	ADD1	GO:0005654
118	ADD1	GO:0005925
118	ADD1	GO:0036498
118	ADD1	GO:0051015
119	ADD2	GO:0016023
119	ADD2	GO:0032092
119	ADD2	GO:0008290
119	ADD2	GO:0055085
119	ADD2	GO:0005516
119	ADD2	GO:0003779
119	ADD2	GO:0051017
119	ADD2	GO:0005856
119	ADD2	GO:0005886
119	ADD2	GO:0097481
119	ADD2	GO:0051016
119	ADD2	GO:0030036
119	ADD2	GO:0030507
119	ADD2	GO:0006461
119	ADD2	GO:0046982
119	ADD2	GO:0042803
119	ADD2	GO:0030097
119	ADD2	GO:0005829
119	ADD2	GO:0005198
119	ADD2	GO:0051015
119	ADD2	GO:0006811
123	PLIN2	GO:0005886
123	PLIN2	GO:0005811
123	PLIN2	GO:0005829
123	PLIN2	GO:0042493
123	PLIN2	GO:0015909
123	PLIN2	GO:0014070
123	PLIN2	GO:0005634
123	PLIN2	GO:0005576
123	PLIN2	GO:0044281
123	PLIN2	GO:0005783
123	PLIN2	GO:0044255
123	PLIN2	GO:0019915
127	ADH4	GO:0004022
127	ADH4	GO:0006069
127	ADH4	GO:0008270
127	ADH4	GO:0016620
127	ADH4	GO:0004024
127	ADH4	GO:0006805
127	ADH4	GO:0042572
127	ADH4	GO:0046164
127	ADH4	GO:0035276
127	ADH4	GO:1901661
127	ADH4	GO:0003960
127	ADH4	GO:0004745
127	ADH4	GO:0051287
127	ADH4	GO:0006081
127	ADH4	GO:0001523
127	ADH4	GO:0005503
127	ADH4	GO:0004032
127	ADH4	GO:0006066
127	ADH4	GO:0019115
127	ADH4	GO:0005829
127	ADH4	GO:0019841
127	ADH4	GO:0044281
131	ADH7	GO:0044281
131	ADH7	GO:0055114
131	ADH7	GO:1900116
131	ADH7	GO:0045471
131	ADH7	GO:0001523
131	ADH7	GO:0005829
131	ADH7	GO:0008270
131	ADH7	GO:0048019
131	ADH7	GO:0042572
131	ADH7	GO:0010430
131	ADH7	GO:0006805
131	ADH7	GO:0004024
131	ADH7	GO:0004745
131	ADH7	GO:0035276
131	ADH7	GO:0016491
131	ADH7	GO:0005576
131	ADH7	GO:0009617
131	ADH7	GO:0004031
131	ADH7	GO:0006069
131	ADH7	GO:0019841
131	ADH7	GO:0042573
131	ADH7	GO:0006068
131	ADH7	GO:0004022
132	ADK	GO:0044281
132	ADK	GO:0009156
132	ADK	GO:0005829
132	ADK	GO:0005654
132	ADK	GO:0044822
132	ADK	GO:0044209
132	ADK	GO:0005524
132	ADK	GO:0016310
132	ADK	GO:0004001
132	ADK	GO:0043101
132	ADK	GO:0006144
132	ADK	GO:0055086
132	ADK	GO:0005737
132	ADK	GO:0006175
132	ADK	GO:0046872
134	ADORA1	GO:0051967
134	ADORA1	GO:0016021
134	ADORA1	GO:0001609
134	ADORA1	GO:0045776
134	ADORA1	GO:0050995
134	ADORA1	GO:0051930
134	ADORA1	GO:0001664
134	ADORA1	GO:0001973
134	ADORA1	GO:0048786
134	ADORA1	GO:0045741
134	ADORA1	GO:0055118
134	ADORA1	GO:0050965
134	ADORA1	GO:0050890
134	ADORA1	GO:0016042
134	ADORA1	GO:0007267
134	ADORA1	GO:0007193
134	ADORA1	GO:0005886
134	ADORA1	GO:0045777
134	ADORA1	GO:0005515
134	ADORA1	GO:0001883
134	ADORA1	GO:0001659
134	ADORA1	GO:0014050
134	ADORA1	GO:0002793
134	ADORA1	GO:0045908
134	ADORA1	GO:0003093
134	ADORA1	GO:0046982
134	ADORA1	GO:0005783
134	ADORA1	GO:0001666
134	ADORA1	GO:0006612
134	ADORA1	GO:0002087
134	ADORA1	GO:0032795
134	ADORA1	GO:0048167
134	ADORA1	GO:0042323
134	ADORA1	GO:0002686
134	ADORA1	GO:0045211
134	ADORA1	GO:0043066
134	ADORA1	GO:0005887
134	ADORA1	GO:0016323
134	ADORA1	GO:0007165
134	ADORA1	GO:0000186
134	ADORA1	GO:0006954
134	ADORA1	GO:0002674
134	ADORA1	GO:0007399
134	ADORA1	GO:0006909
134	ADORA1	GO:0032244
134	ADORA1	GO:0004629
134	ADORA1	GO:0046888
134	ADORA1	GO:1900453
134	ADORA1	GO:0031683
134	ADORA1	GO:0043197
134	ADORA1	GO:0060079
134	ADORA1	GO:0043025
134	ADORA1	GO:0008285
134	ADORA1	GO:0032229
134	ADORA1	GO:0097190
134	ADORA1	GO:0035307
134	ADORA1	GO:0032900
134	ADORA1	GO:0035814
134	ADORA1	GO:0043195
134	ADORA1	GO:0043268
134	ADORA1	GO:0070256
134	ADORA1	GO:0032279
134	ADORA1	GO:0014069
134	ADORA1	GO:0042734
134	ADORA1	GO:0030673
134	ADORA1	GO:0060087
135	ADORA2A	GO:0001609
135	ADORA2A	GO:0016021
135	ADORA2A	GO:0005886
135	ADORA2A	GO:0007600
135	ADORA2A	GO:0005887
135	ADORA2A	GO:0016020
135	ADORA2A	GO:0001973
135	ADORA2A	GO:0008015
135	ADORA2A	GO:0004930
135	ADORA2A	GO:0007186
135	ADORA2A	GO:0042802
135	ADORA2A	GO:0007190
135	ADORA2A	GO:0005515
135	ADORA2A	GO:0006968
135	ADORA2A	GO:0006915
135	ADORA2A	GO:0007267
135	ADORA2A	GO:0007596
135	ADORA2A	GO:0010579
135	ADORA2A	GO:0006171
135	ADORA2A	GO:0006954
135	ADORA2A	GO:0007417
135	ADORA2A	GO:0007169
135	ADORA2A	GO:0019899
135	ADORA2A	GO:0007188
135	ADORA2A	GO:0006909
135	ADORA2A	GO:0048011
136	ADORA2B	GO:0007254
136	ADORA2B	GO:0010575
136	ADORA2B	GO:0032722
136	ADORA2B	GO:0002882
136	ADORA2B	GO:0007189
136	ADORA2B	GO:0060087
136	ADORA2B	GO:0005886
136	ADORA2B	GO:0032755
136	ADORA2B	GO:0007588
136	ADORA2B	GO:0006968
136	ADORA2B	GO:0031284
136	ADORA2B	GO:0031668
136	ADORA2B	GO:0043306
136	ADORA2B	GO:0007186
136	ADORA2B	GO:0001609
136	ADORA2B	GO:0005887
136	ADORA2B	GO:0007190
136	ADORA2B	GO:0000187
136	ADORA2B	GO:0005622
136	ADORA2B	GO:0001973
142	PARP1	GO:0006974
142	PARP1	GO:0043234
142	PARP1	GO:0006302
142	PARP1	GO:0000122
142	PARP1	GO:0005654
142	PARP1	GO:0006281
142	PARP1	GO:0006351
142	PARP1	GO:0005634
142	PARP1	GO:0042802
142	PARP1	GO:0016020
142	PARP1	GO:0019901
142	PARP1	GO:0007005
142	PARP1	GO:0044267
142	PARP1	GO:0030225
142	PARP1	GO:0043504
142	PARP1	GO:0048148
142	PARP1	GO:0005739
142	PARP1	GO:0071451
142	PARP1	GO:0040009
142	PARP1	GO:0036211
142	PARP1	GO:0010467
142	PARP1	GO:0051287
142	PARP1	GO:0044822
142	PARP1	GO:0005515
142	PARP1	GO:0008270
142	PARP1	GO:0032042
142	PARP1	GO:0016540
142	PARP1	GO:0070212
142	PARP1	GO:0006471
142	PARP1	GO:0006367
142	PARP1	GO:0042769
142	PARP1	GO:0000723
142	PARP1	GO:0010613
142	PARP1	GO:0019899
142	PARP1	GO:0045944
142	PARP1	GO:0003677
142	PARP1	GO:0043687
142	PARP1	GO:0060391
142	PARP1	GO:0003682
142	PARP1	GO:0005635
142	PARP1	GO:0047485
142	PARP1	GO:0000784
142	PARP1	GO:1903827
142	PARP1	GO:0006366
142	PARP1	GO:0003950
142	PARP1	GO:0034599
142	PARP1	GO:0016925
142	PARP1	GO:0023019
142	PARP1	GO:2000679
142	PARP1	GO:1903516
142	PARP1	GO:0005667
142	PARP1	GO:0006284
142	PARP1	GO:0008134
142	PARP1	GO:0032869
142	PARP1	GO:0070412
142	PARP1	GO:0005730
142	PARP1	GO:0007179
151	ADRA2B	GO:0010700
151	ADRA2B	GO:0007186
151	ADRA2B	GO:0003056
151	ADRA2B	GO:0071875
151	ADRA2B	GO:0004938
151	ADRA2B	GO:0030168
151	ADRA2B	GO:0045777
151	ADRA2B	GO:0000165
151	ADRA2B	GO:0005515
151	ADRA2B	GO:0035625
151	ADRA2B	GO:0005886
151	ADRA2B	GO:0007267
151	ADRA2B	GO:0051379
151	ADRA2B	GO:0032148
151	ADRA2B	GO:0016021
151	ADRA2B	GO:0032811
151	ADRA2B	GO:0006940
151	ADRA2B	GO:0045666
151	ADRA2B	GO:0005887
151	ADRA2B	GO:0019229
151	ADRA2B	GO:0071883
151	ADRA2B	GO:0007565
151	ADRA2B	GO:0001525
151	ADRA2B	GO:0007596
151	ADRA2B	GO:0070474
151	ADRA2B	GO:0005622
151	ADRA2B	GO:0000187
152	ADRA2C	GO:0004938
152	ADRA2C	GO:0046982
152	ADRA2C	GO:0005737
152	ADRA2C	GO:0005886
152	ADRA2C	GO:0071881
152	ADRA2C	GO:0007565
152	ADRA2C	GO:0019229
152	ADRA2C	GO:0032811
152	ADRA2C	GO:0005887
152	ADRA2C	GO:0030168
152	ADRA2C	GO:0007194
152	ADRA2C	GO:0007186
152	ADRA2C	GO:0035625
152	ADRA2C	GO:0061179
152	ADRA2C	GO:0007267
152	ADRA2C	GO:0051379
152	ADRA2C	GO:0006112
152	ADRA2C	GO:0006940
152	ADRA2C	GO:0043679
152	ADRA2C	GO:0010700
152	ADRA2C	GO:0044281
152	ADRA2C	GO:0031694
152	ADRA2C	GO:0071883
152	ADRA2C	GO:0042803
152	ADRA2C	GO:0045907
152	ADRA2C	GO:0032148
152	ADRA2C	GO:0005515
152	ADRA2C	GO:0070473
152	ADRA2C	GO:0005768
152	ADRA2C	GO:0050796
152	ADRA2C	GO:0045666
152	ADRA2C	GO:0051930
152	ADRA2C	GO:0007596
152	ADRA2C	GO:0016021
154	ADRB2	GO:0005515
154	ADRB2	GO:0005886
154	ADRB2	GO:0033574
154	ADRB2	GO:0001965
154	ADRB2	GO:0030279
154	ADRB2	GO:0006898
154	ADRB2	GO:0002024
154	ADRB2	GO:0002025
154	ADRB2	GO:0071456
154	ADRB2	GO:0002032
154	ADRB2	GO:0005764
154	ADRB2	GO:0005634
154	ADRB2	GO:1904504
154	ADRB2	GO:0007188
154	ADRB2	GO:0030424
154	ADRB2	GO:1901098
154	ADRB2	GO:0007166
154	ADRB2	GO:0005768
154	ADRB2	GO:0008144
154	ADRB2	GO:0031649
154	ADRB2	GO:0002086
154	ADRB2	GO:0032809
154	ADRB2	GO:0035255
154	ADRB2	GO:0043268
154	ADRB2	GO:0035249
154	ADRB2	GO:0004941
154	ADRB2	GO:0016324
154	ADRB2	GO:0005887
154	ADRB2	GO:0003059
154	ADRB2	GO:0007171
154	ADRB2	GO:0040015
154	ADRB2	GO:0045453
154	ADRB2	GO:0051930
154	ADRB2	GO:0071548
154	ADRB2	GO:0030501
154	ADRB2	GO:0050728
154	ADRB2	GO:0098779
154	ADRB2	GO:0042060
154	ADRB2	GO:0032781
154	ADRB2	GO:0032570
154	ADRB2	GO:0007568
154	ADRB2	GO:0007565
154	ADRB2	GO:0007267
154	ADRB2	GO:0031398
154	ADRB2	GO:0090331
154	ADRB2	GO:0043235
154	ADRB2	GO:0044849
154	ADRB2	GO:0048633
154	ADRB2	GO:0035240
154	ADRB2	GO:0045944
154	ADRB2	GO:0071867
154	ADRB2	GO:0042383
154	ADRB2	GO:0010765
154	ADRB2	GO:0007190
154	ADRB2	GO:0008179
154	ADRB2	GO:0008284
154	ADRB2	GO:0031713
154	ADRB2	GO:0009409
154	ADRB2	GO:0051380
154	ADRB2	GO:0016525
154	ADRB2	GO:0060079
154	ADRB2	GO:0045909
154	ADRB2	GO:0032403
154	ADRB2	GO:0008333
154	ADRB2	GO:0043197
154	ADRB2	GO:0050873
154	ADRB2	GO:0051379
154	ADRB2	GO:0015459
154	ADRB2	GO:0051924
154	ADRB2	GO:0097421
154	ADRB2	GO:0071880
154	ADRB2	GO:0035811
154	ADRB2	GO:0045986
154	ADRB2	GO:0008306
154	ADRB2	GO:0043627
154	ADRB2	GO:0042803
154	ADRB2	GO:0043410
154	ADRB2	GO:0043065
156	ADRBK1	GO:0005886
156	ADRBK1	GO:0048011
156	ADRBK1	GO:0007173
156	ADRBK1	GO:0005829
156	ADRBK1	GO:0005515
156	ADRBK1	GO:0018107
156	ADRBK1	GO:0045087
156	ADRBK1	GO:0006468
156	ADRBK1	GO:0007213
156	ADRBK1	GO:0016020
156	ADRBK1	GO:0031694
156	ADRBK1	GO:0007165
156	ADRBK1	GO:0007217
156	ADRBK1	GO:0031623
156	ADRBK1	GO:0004672
156	ADRBK1	GO:0008543
156	ADRBK1	GO:0018105
156	ADRBK1	GO:0004703
156	ADRBK1	GO:0005737
156	ADRBK1	GO:0003108
156	ADRBK1	GO:0005524
156	ADRBK1	GO:0045988
156	ADRBK1	GO:0007202
156	ADRBK1	GO:0072372
156	ADRBK1	GO:0046718
156	ADRBK1	GO:0047696
156	ADRBK1	GO:0007507
156	ADRBK1	GO:0031755
156	ADRBK1	GO:0060048
156	ADRBK1	GO:0033605
156	ADRBK1	GO:0019079
156	ADRBK1	GO:0002029
157	ADRBK2	GO:0005524
157	ADRBK2	GO:0007165
157	ADRBK2	GO:0004703
157	ADRBK2	GO:0006468
157	ADRBK2	GO:0047696
157	ADRBK2	GO:0004672
157	ADRBK2	GO:0031623
165	AEBP1	GO:0008270
165	AEBP1	GO:0004181
165	AEBP1	GO:0005737
165	AEBP1	GO:0000977
165	AEBP1	GO:0001227
165	AEBP1	GO:0005516
165	AEBP1	GO:0003714
165	AEBP1	GO:0005615
165	AEBP1	GO:0003700
165	AEBP1	GO:0000122
165	AEBP1	GO:0006508
165	AEBP1	GO:0004180
165	AEBP1	GO:0070062
165	AEBP1	GO:0001501
165	AEBP1	GO:0006351
165	AEBP1	GO:0031012
165	AEBP1	GO:0005634
165	AEBP1	GO:0007517
175	AGA	GO:0016787
175	AGA	GO:0003948
175	AGA	GO:0005615
175	AGA	GO:0008152
175	AGA	GO:0006508
175	AGA	GO:0006517
175	AGA	GO:0005783
175	AGA	GO:0070062
175	AGA	GO:0008233
175	AGA	GO:0005764
175	AGA	GO:0043621
175	AGA	GO:0051604
178	AGL	GO:0004134
178	AGL	GO:0005980
178	AGL	GO:0006006
178	AGL	GO:0005975
178	AGL	GO:0005654
178	AGL	GO:0005634
178	AGL	GO:0016234
178	AGL	GO:0016529
178	AGL	GO:0005737
178	AGL	GO:0005515
178	AGL	GO:0051384
178	AGL	GO:0005829
178	AGL	GO:0004133
178	AGL	GO:0005978
178	AGL	GO:0007584
178	AGL	GO:0030247
178	AGL	GO:0031593
178	AGL	GO:0043033
178	AGL	GO:0004135
178	AGL	GO:0044281
182	JAG1	GO:0032495
182	JAG1	GO:0045599
182	JAG1	GO:0030097
182	JAG1	GO:0007219
182	JAG1	GO:0045665
182	JAG1	GO:0008083
182	JAG1	GO:0003215
182	JAG1	GO:0061309
182	JAG1	GO:0016020
182	JAG1	GO:0061314
182	JAG1	GO:0045445
182	JAG1	GO:0042491
182	JAG1	GO:0005576
182	JAG1	GO:0045446
182	JAG1	GO:0005886
182	JAG1	GO:0045669
182	JAG1	GO:0002011
182	JAG1	GO:0002456
182	JAG1	GO:0007399
182	JAG1	GO:0005515
182	JAG1	GO:2000737
182	JAG1	GO:0007220
182	JAG1	GO:0030334
182	JAG1	GO:0045944
182	JAG1	GO:0060411
182	JAG1	GO:0005509
182	JAG1	GO:0005887
182	JAG1	GO:0001709
182	JAG1	GO:0061073
182	JAG1	GO:0003184
182	JAG1	GO:0030216
182	JAG1	GO:0045639
182	JAG1	GO:0005198
182	JAG1	GO:0035909
182	JAG1	GO:0097150
182	JAG1	GO:0045177
182	JAG1	GO:0072070
182	JAG1	GO:0061444
182	JAG1	GO:0061156
182	JAG1	GO:0005112
182	JAG1	GO:0001525
182	JAG1	GO:0001974
182	JAG1	GO:0072017
182	JAG1	GO:0045747
182	JAG1	GO:0042127
185	AGTR1	GO:0005886
185	AGTR1	GO:0001596
185	AGTR1	GO:0003081
185	AGTR1	GO:0002034
185	AGTR1	GO:0004945
185	AGTR1	GO:0005887
185	AGTR1	GO:0016021
185	AGTR1	GO:0042127
185	AGTR1	GO:0019229
185	AGTR1	GO:0010873
185	AGTR1	GO:0038166
185	AGTR1	GO:0005515
185	AGTR1	GO:0007266
185	AGTR1	GO:0001558
185	AGTR1	GO:0034374
185	AGTR1	GO:0002018
185	AGTR1	GO:0032270
185	AGTR1	GO:0046982
185	AGTR1	GO:0033864
185	AGTR1	GO:0005622
185	AGTR1	GO:0007186
185	AGTR1	GO:0042312
185	AGTR1	GO:2000379
185	AGTR1	GO:0086097
185	AGTR1	GO:0005829
185	AGTR1	GO:0019722
185	AGTR1	GO:0050727
185	AGTR1	GO:0031711
185	AGTR1	GO:0032430
185	AGTR1	GO:0007204
185	AGTR1	GO:0060326
185	AGTR1	GO:0001822
185	AGTR1	GO:0010744
185	AGTR1	GO:0035813
185	AGTR1	GO:0007200
185	AGTR1	GO:0050729
185	AGTR1	GO:0051482
189	AGXT	GO:0005782
189	AGXT	GO:0007219
189	AGXT	GO:0042853
189	AGXT	GO:0008483
189	AGXT	GO:0042866
189	AGXT	GO:0030170
189	AGXT	GO:0008453
189	AGXT	GO:0051591
189	AGXT	GO:0034641
189	AGXT	GO:0046724
189	AGXT	GO:0016597
189	AGXT	GO:0051384
189	AGXT	GO:0005515
189	AGXT	GO:0004760
189	AGXT	GO:0005102
189	AGXT	GO:0042803
189	AGXT	GO:0019265
189	AGXT	GO:0046487
189	AGXT	GO:0009436
189	AGXT	GO:0005777
189	AGXT	GO:0044281
189	AGXT	GO:0019448
189	AGXT	GO:0005759
190	NR0B1	GO:0050682
190	NR0B1	GO:0019904
190	NR0B1	GO:0007283
190	NR0B1	GO:0060008
190	NR0B1	GO:0004879
190	NR0B1	GO:0035258
190	NR0B1	GO:0003677
190	NR0B1	GO:0042803
190	NR0B1	GO:0030238
190	NR0B1	GO:0032448
190	NR0B1	GO:0030325
190	NR0B1	GO:0010467
190	NR0B1	GO:0003723
190	NR0B1	GO:0045892
190	NR0B1	GO:0033327
190	NR0B1	GO:0005654
190	NR0B1	GO:0043565
190	NR0B1	GO:0035902
190	NR0B1	GO:0045596
190	NR0B1	GO:0033144
190	NR0B1	GO:0003707
190	NR0B1	GO:0021854
190	NR0B1	GO:0005515
190	NR0B1	GO:0016020
190	NR0B1	GO:0008134
190	NR0B1	GO:0042788
190	NR0B1	GO:0043401
190	NR0B1	GO:0021983
190	NR0B1	GO:0005634
190	NR0B1	GO:0008104
190	NR0B1	GO:0006355
190	NR0B1	GO:0000122
190	NR0B1	GO:0043433
190	NR0B1	GO:0005737
190	NR0B1	GO:0006351
190	NR0B1	GO:0008584
190	NR0B1	GO:0030522
190	NR0B1	GO:0008406
190	NR0B1	GO:0006694
190	NR0B1	GO:0006367
190	NR0B1	GO:0003714
196	AHR	GO:0008134
196	AHR	GO:0003677
196	AHR	GO:0001568
196	AHR	GO:0009410
196	AHR	GO:0003705
196	AHR	GO:0005667
196	AHR	GO:0005515
196	AHR	GO:0005737
196	AHR	GO:0000122
196	AHR	GO:0034752
196	AHR	GO:0003700
196	AHR	GO:0006805
196	AHR	GO:0005634
196	AHR	GO:0005654
196	AHR	GO:0006357
196	AHR	GO:0035326
196	AHR	GO:0043565
196	AHR	GO:0006355
196	AHR	GO:0034753
196	AHR	GO:0010468
196	AHR	GO:0046982
196	AHR	GO:0045944
196	AHR	GO:0007049
196	AHR	GO:0030888
196	AHR	GO:0006366
196	AHR	GO:0030850
196	AHR	GO:0032922
196	AHR	GO:0004879
196	AHR	GO:0045899
196	AHR	GO:0051879
196	AHR	GO:0006915
196	AHR	GO:0070888
196	AHR	GO:0045892
196	AHR	GO:0046983
196	AHR	GO:0045893
196	AHR	GO:0030522
196	AHR	GO:0044212
196	AHR	GO:0009636
203	AK1	GO:0005524
203	AK1	GO:0007050
203	AK1	GO:0046033
203	AK1	GO:0004017
203	AK1	GO:0006139
203	AK1	GO:0016310
203	AK1	GO:0019205
203	AK1	GO:0005829
203	AK1	GO:0046034
203	AK1	GO:0005886
203	AK1	GO:0070062
203	AK1	GO:0006165
203	AK1	GO:0004550
203	AK1	GO:0005737
203	AK1	GO:0009142
203	AK1	GO:0006172
203	AK1	GO:0036126
203	AK1	GO:0015949
203	AK1	GO:0001520
203	AK1	GO:0044281
203	AK1	GO:0055086
207	AKT1	GO:0004672
207	AKT1	GO:0005515
207	AKT1	GO:0004674
207	AKT1	GO:0004712
207	AKT1	GO:0005829
207	AKT1	GO:0001934
207	AKT1	GO:0005886
207	AKT1	GO:0010951
207	AKT1	GO:0006464
207	AKT1	GO:0000060
207	AKT1	GO:0005080
207	AKT1	GO:0043234
207	AKT1	GO:0051000
207	AKT1	GO:0006468
207	AKT1	GO:0071380
207	AKT1	GO:0051146
207	AKT1	GO:0005524
207	AKT1	GO:0060709
207	AKT1	GO:0043325
207	AKT1	GO:0001938
207	AKT1	GO:0051721
207	AKT1	GO:0045725
207	AKT1	GO:0071407
207	AKT1	GO:0005654
207	AKT1	GO:0005911
207	AKT1	GO:0050999
207	AKT1	GO:0048015
207	AKT1	GO:0045907
207	AKT1	GO:0045861
207	AKT1	GO:1900740
207	AKT1	GO:0006954
207	AKT1	GO:0007186
207	AKT1	GO:0008286
207	AKT1	GO:2001240
207	AKT1	GO:0046777
207	AKT1	GO:0001649
207	AKT1	GO:0006469
207	AKT1	GO:0006809
207	AKT1	GO:0070141
207	AKT1	GO:0006915
207	AKT1	GO:0046329
207	AKT1	GO:0051091
207	AKT1	GO:0001893
207	AKT1	GO:0042802
207	AKT1	GO:0015630
207	AKT1	GO:0010765
207	AKT1	GO:0006412
207	AKT1	GO:1903599
207	AKT1	GO:0045792
207	AKT1	GO:0045087
207	AKT1	GO:0007173
207	AKT1	GO:0005634
207	AKT1	GO:0097193
207	AKT1	GO:0005979
207	AKT1	GO:0060716
207	AKT1	GO:0061024
207	AKT1	GO:0006006
207	AKT1	GO:0046326
207	AKT1	GO:0048011
207	AKT1	GO:0060644
207	AKT1	GO:0072656
207	AKT1	GO:0006924
207	AKT1	GO:0048009
207	AKT1	GO:1902176
207	AKT1	GO:0045429
207	AKT1	GO:0097194
207	AKT1	GO:0006367
207	AKT1	GO:1901215
207	AKT1	GO:0090004
207	AKT1	GO:0060416
207	AKT1	GO:0005739
207	AKT1	GO:0016301
207	AKT1	GO:0046889
207	AKT1	GO:0007165
207	AKT1	GO:1990418
207	AKT1	GO:0043491
207	AKT1	GO:0045600
207	AKT1	GO:0008543
207	AKT1	GO:0071889
207	AKT1	GO:0071260
207	AKT1	GO:0006417
207	AKT1	GO:0006979
207	AKT1	GO:0044281
207	AKT1	GO:0045944
207	AKT1	GO:0005978
207	AKT1	GO:0010748
207	AKT1	GO:0032869
207	AKT1	GO:0048010
207	AKT1	GO:0030163
207	AKT1	GO:0043154
207	AKT1	GO:0046209
207	AKT1	GO:0016310
207	AKT1	GO:0030212
207	AKT1	GO:0019899
207	AKT1	GO:0031641
207	AKT1	GO:0071456
207	AKT1	GO:0071364
207	AKT1	GO:0018105
207	AKT1	GO:0032287
207	AKT1	GO:0043536
207	AKT1	GO:0010975
207	AKT1	GO:0043066
207	AKT1	GO:0009408
207	AKT1	GO:0097011
207	AKT1	GO:0005737
207	AKT1	GO:0033138
207	AKT1	GO:0032436
207	AKT1	GO:0007596
207	AKT1	GO:0031659
207	AKT1	GO:0016567
207	AKT1	GO:0042593
207	AKT1	GO:0030307
207	AKT1	GO:0032270
207	AKT1	GO:0031999
207	AKT1	GO:0031663
207	AKT1	GO:0090201
207	AKT1	GO:0035556
207	AKT1	GO:0034405
207	AKT1	GO:0035924
207	AKT1	GO:0005819
207	AKT1	GO:0038095
207	AKT1	GO:0032094
207	AKT1	GO:0010907
207	AKT1	GO:0031018
207	AKT1	GO:0072655
207	AKT1	GO:0030030
207	AKT1	GO:0030154
207	AKT1	GO:0030334
207	AKT1	GO:0030235
207	AKT1	GO:1901976
207	AKT1	GO:0036064
207	AKT1	GO:0012501
207	AKT1	GO:0005547
207	AKT1	GO:0010467
207	AKT1	GO:0015758
207	AKT1	GO:0030168
207	AKT1	GO:0031295
207	AKT1	GO:0010507
207	AKT1	GO:0007281
207	AKT1	GO:0008283
207	AKT1	GO:0007568
207	AKT1	GO:0010763
207	AKT1	GO:0008637
208	AKT2	GO:0005524
208	AKT2	GO:0071156
208	AKT2	GO:0004672
208	AKT2	GO:0004674
208	AKT2	GO:0071407
208	AKT2	GO:0065002
208	AKT2	GO:0046326
208	AKT2	GO:0031340
208	AKT2	GO:0007165
208	AKT2	GO:0006468
208	AKT2	GO:0005080
208	AKT2	GO:0006970
208	AKT2	GO:0090630
208	AKT2	GO:0005515
208	AKT2	GO:2001275
208	AKT2	GO:2000147
208	AKT2	GO:0045725
208	AKT2	GO:0072659
208	AKT2	GO:0008286
208	AKT2	GO:0032287
208	AKT2	GO:0050927
208	AKT2	GO:0090314
208	AKT2	GO:0060644
208	AKT2	GO:0005634
208	AKT2	GO:0006464
208	AKT2	GO:0006006
208	AKT2	GO:0010907
208	AKT2	GO:0032869
208	AKT2	GO:0045444
208	AKT2	GO:0032000
208	AKT2	GO:0008643
208	AKT2	GO:0030335
208	AKT2	GO:0005654
208	AKT2	GO:0005829
208	AKT2	GO:0010748
208	AKT2	GO:0045429
208	AKT2	GO:0031667
208	AKT2	GO:0032593
208	AKT2	GO:0005886
208	AKT2	GO:0006417
208	AKT2	GO:0009967
208	AKT2	GO:0043491
208	AKT2	GO:0061024
208	AKT2	GO:0033119
208	AKT2	GO:0005938
208	AKT2	GO:0001934
208	AKT2	GO:0032587
208	AKT2	GO:0043154
208	AKT2	GO:0045944
208	AKT2	GO:0014850
208	AKT2	GO:0033138
208	AKT2	GO:0030334
208	AKT2	GO:0005978
211	ALAS1	GO:0005515
211	ALAS1	GO:0003870
211	ALAS1	GO:0030170
211	ALAS1	GO:0009058
211	ALAS1	GO:0044255
211	ALAS1	GO:0005739
211	ALAS1	GO:0003824
211	ALAS1	GO:0005759
211	ALAS1	GO:0006996
211	ALAS1	GO:0006782
211	ALAS1	GO:0006783
211	ALAS1	GO:0005654
211	ALAS1	GO:0007005
211	ALAS1	GO:0006778
211	ALAS1	GO:0005737
211	ALAS1	GO:0044281
212	ALAS2	GO:0006783
212	ALAS2	GO:0030218
212	ALAS2	GO:0001666
[truncated: 88,737 more rows]
