# Supplementary material for: How can functional annotations be derived from profiles of phenotypic annotations?
Source: BMC Bioinformatics. 2017 Feb 10;18:96. doi: 10.1186/s12859-017-1503-5 (PMC5304448; doi:10.1186/s12859-017-1503-5)
Supplement: Additional file 4 — Table S3. Gene annotations to CMPO terms. (CSV 180 kb) [file 12859_2017_1503_MOESM4_ESM.csv]

entrez	symbol	CMPO
10001	MED6	CMPO:0000182
10007	GNPDA1	CMPO:0000345
10013	HDAC6	CMPO:0000318
1002	CDH4	CMPO:0000105
1002	CDH4	CMPO:0000361
100287171	WASH1	CMPO:0000345
100287932	TIMM23	CMPO:0000345
1003	CDH5	CMPO:0000307
1003	CDH5	CMPO:0000202
1003	CDH5	CMPO:0000344
1004	CDH6	CMPO:0000318
10042	HMGXB4	CMPO:0000318
10044	SH2D3C	CMPO:0000182
10045	SH2D3A	CMPO:0000157
10048	RANBP9	CMPO:0000318
10049	DNAJB6	CMPO:0000362
10051	SMC4	CMPO:0000329
10051	SMC4	CMPO:0000318
10053	AP1M2	CMPO:0000157
10054	UBA2	CMPO:0000318
10055	SAE1	CMPO:0000362
10059	DNM1L	CMPO:0000346
10060	ABCC9	CMPO:0000140
10063	COX17	CMPO:0000319
10068	IL18BP	CMPO:0000157
10068	IL18BP	CMPO:0000202
10068	IL18BP	CMPO:0000236
10068	IL18BP	CMPO:0000030
10068	IL18BP	CMPO:0000348
10073	SNUPN	CMPO:0000236
10073	SNUPN	CMPO:0000318
10077	TSPAN32	CMPO:0000319
10077	TSPAN32	CMPO:0000318
10081	PDCD7	CMPO:0000182
10083	USH1C	CMPO:0000129
10083	USH1C	CMPO:0000318
1009	CDH11	CMPO:0000071
10090	UST	CMPO:0000319
10093	ARPC4	CMPO:0000318
10093	ARPC4	CMPO:0000182
10095	ARPC1B	CMPO:0000318
10096	ACTR3	CMPO:0000319
10096	ACTR3	CMPO:0000318
10097	ACTR2	CMPO:0000030
10109	ARPC2	CMPO:0000182
10109	ARPC2	CMPO:0000213
10109	ARPC2	CMPO:0000348
10109	ARPC2	CMPO:0000307
10112	KIF20A	CMPO:0000326
10112	KIF20A	CMPO:0000157
10112	KIF20A	CMPO:0000213
10125	RASGRP1	CMPO:0000083
10126	DNAL4	CMPO:0000318
10126	DNAL4	CMPO:0000345
10128	LRPPRC	CMPO:0000182
10128	LRPPRC	CMPO:0000236
10130	PDIA6	CMPO:0000213
10131	TRAP1	CMPO:0000318
10135	NAMPT	CMPO:0000105
10140	TOB1	CMPO:0000157
10142	AKAP9	CMPO:0000319
10144	FAM13A	CMPO:0000246
10146	G3BP1	CMPO:0000345
10148	EBI3	CMPO:0000319
10154	PLXNC1	CMPO:0000157
10157	AASS	CMPO:0000345
10159	ATP6AP2	CMPO:0000346
10159	ATP6AP2	CMPO:0000030
10168	ZNF197	CMPO:0000318
10172	ZNF256	CMPO:0000345
10174	SORBS3	CMPO:0000319
10178	TENM1	CMPO:0000346
10181	RBM5	CMPO:0000345
10181	RBM5	CMPO:0000319
10188	TNK2	CMPO:0000182
1019	CDK4	CMPO:0000345
1019	CDK4	CMPO:0000318
10193	RNF41	CMPO:0000241
10193	RNF41	CMPO:0000118
10193	RNF41	CMPO:0000318
10200	MPHOSPH6	CMPO:0000318
10207	PATJ	CMPO:0000318
10207	PATJ	CMPO:0000319
10210	TOPORS	CMPO:0000236
10210	TOPORS	CMPO:0000213
10210	TOPORS	CMPO:0000237
10212	DDX39A	CMPO:0000318
10212	DDX39A	CMPO:0000030
10212	DDX39A	CMPO:0000319
10212	DDX39A	CMPO:0000182
10227	MFSD10	CMPO:0000030
10227	MFSD10	CMPO:0000318
10227	MFSD10	CMPO:0000213
1024	CDK8	CMPO:0000318
10241	CALCOCO2	CMPO:0000182
10242	KCNMB2	CMPO:0000318
10242	KCNMB2	CMPO:0000319
10245	TIMM17B	CMPO:0000030
10246	SLC17A2	CMPO:0000182
1025	CDK9	CMPO:0000318
1025	CDK9	CMPO:0000340
1025	CDK9	CMPO:0000030
1025	CDK9	CMPO:0000154
1025	CDK9	CMPO:0000305
1025	CDK9	CMPO:0000071
10254	STAM2	CMPO:0000319
10254	STAM2	CMPO:0000318
10256	CNKSR1	CMPO:0000318
10256	CNKSR1	CMPO:0000319
10260	DENND4A	CMPO:0000105
10262	SF3B4	CMPO:0000319
10262	SF3B4	CMPO:0000182
10266	RAMP2	CMPO:0000362
10266	RAMP2	CMPO:0000318
10268	RAMP3	CMPO:0000319
10270	AKAP8	CMPO:0000329
10272	FSTL3	CMPO:0000182
10272	FSTL3	CMPO:0000118
10273	STUB1	CMPO:0000182
10273	STUB1	CMPO:0000346
10277	UBE4B	CMPO:0000318
10278	EFS	CMPO:0000182
10283	CWC27	CMPO:0000348
10283	CWC27	CMPO:0000202
10283	CWC27	CMPO:0000157
10283	CWC27	CMPO:0000307
10285	SMNDC1	CMPO:0000318
10286	BCAS2	CMPO:0000307
10286	BCAS2	CMPO:0000202
10286	BCAS2	CMPO:0000156
10286	BCAS2	CMPO:0000348
10286	BCAS2	CMPO:0000157
10286	BCAS2	CMPO:0000182
10287	RGS19	CMPO:0000319
10287	RGS19	CMPO:0000345
1029	CDKN2A	CMPO:0000157
10290	SPEG	CMPO:0000241
10290	SPEG	CMPO:0000318
10290	SPEG	CMPO:0000140
10291	SF3A1	CMPO:0000154
10291	SF3A1	CMPO:0000340
10291	SF3A1	CMPO:0000182
10291	SF3A1	CMPO:0000305
10291	SF3A1	CMPO:0000307
10291	SF3A1	CMPO:0000156
10291	SF3A1	CMPO:0000157
10291	SF3A1	CMPO:0000118
10291	SF3A1	CMPO:0000071
10291	SF3A1	CMPO:0000213
10291	SF3A1	CMPO:0000346
10291	SF3A1	CMPO:0000348
10291	SF3A1	CMPO:0000030
10291	SF3A1	CMPO:0000326
10291	SF3A1	CMPO:0000202
10295	BCKDK	CMPO:0000346
10295	BCKDK	CMPO:0000345
10297	APC2	CMPO:0000157
10297	APC2	CMPO:0000348
10297	APC2	CMPO:0000182
10297	APC2	CMPO:0000326
10298	PAK4	CMPO:0000318
103	ADAR	CMPO:0000319
10302	SNAPC5	CMPO:0000182
1031	CDKN2C	CMPO:0000318
1031	CDKN2C	CMPO:0000319
10314	LANCL1	CMPO:0000345
10314	LANCL1	CMPO:0000157
10314	LANCL1	CMPO:0000105
10318	TNIP1	CMPO:0000318
1032	CDKN2D	CMPO:0000319
1032	CDKN2D	CMPO:0000318
10324	KLHL41	CMPO:0000318
1033	CDKN3	CMPO:0000318
1033	CDKN3	CMPO:0000182
1033	CDKN3	CMPO:0000319
10342	TFG	CMPO:0000318
10343	PKDREJ	CMPO:0000236
10343	PKDREJ	CMPO:0000237
10345	TRDN	CMPO:0000318
10351	ABCA8	CMPO:0000318
10362	HMG20B	CMPO:0000030
10365	KLF2	CMPO:0000346
10367	MICU1	CMPO:0000182
10368	CACNG3	CMPO:0000307
10368	CACNG3	CMPO:0000348
10368	CACNG3	CMPO:0000345
10368	CACNG3	CMPO:0000157
10376	TUBA1B	CMPO:0000307
10376	TUBA1B	CMPO:0000348
10376	TUBA1B	CMPO:0000213
10376	TUBA1B	CMPO:0000326
10376	TUBA1B	CMPO:0000157
10380	BPNT1	CMPO:0000030
10382	TUBB4A	CMPO:0000345
10382	TUBB4A	CMPO:0000318
10382	TUBB4A	CMPO:0000237
10382	TUBB4A	CMPO:0000083
10383	TUBB4B	CMPO:0000344
10383	TUBB4B	CMPO:0000030
10383	TUBB4B	CMPO:0000156
10383	TUBB4B	CMPO:0000157
10383	TUBB4B	CMPO:0000202
10383	TUBB4B	CMPO:0000213
10383	TUBB4B	CMPO:0000307
10390	CEPT1	CMPO:0000345
10390	CEPT1	CMPO:0000030
10391	CORO2B	CMPO:0000345
103910	MYL12B	CMPO:0000318
10392	NOD1	CMPO:0000157
10392	NOD1	CMPO:0000213
10392	NOD1	CMPO:0000318
10392	NOD1	CMPO:0000326
10393	ANAPC10	CMPO:0000213
10393	ANAPC10	CMPO:0000326
10393	ANAPC10	CMPO:0000157
10393	ANAPC10	CMPO:0000318
10394	PRG3	CMPO:0000318
10394	PRG3	CMPO:0000319
10395	DLC1	CMPO:0000318
10396	ATP8A1	CMPO:0000140
10397	NDRG1	CMPO:0000182
10397	NDRG1	CMPO:0000346
104	ADARB1	CMPO:0000345
104	ADARB1	CMPO:0000157
10400	PEMT	CMPO:0000318
10403	NDC80	CMPO:0000182
10404	CPQ	CMPO:0000345
10404	CPQ	CMPO:0000346
10406	WFDC2	CMPO:0000241
10413	YAP1	CMPO:0000346
10419	PRMT5	CMPO:0000213
10419	PRMT5	CMPO:0000157
10419	PRMT5	CMPO:0000326
10420	TESK2	CMPO:0000345
10420	TESK2	CMPO:0000071
10420	TESK2	CMPO:0000361
10420	TESK2	CMPO:0000077
10425	ARIH2	CMPO:0000030
10425	ARIH2	CMPO:0000318
10426	TUBGCP3	CMPO:0000182
10427	SEC24B	CMPO:0000213
10436	EMG1	CMPO:0000077
1044	CDX1	CMPO:0000118
1044	CDX1	CMPO:0000318
10444	ZER1	CMPO:0000128
10446	LRRN2	CMPO:0000345
10449	ACAA2	CMPO:0000318
10449	ACAA2	CMPO:0000319
10449	ACAA2	CMPO:0000030
1045	CDX2	CMPO:0000182
10450	PPIE	CMPO:0000319
10450	PPIE	CMPO:0000213
10450	PPIE	CMPO:0000318
10457	GPNMB	CMPO:0000318
10457	GPNMB	CMPO:0000319
10468	FST	CMPO:0000319
10468	FST	CMPO:0000318
10472	ZBTB18	CMPO:0000213
10478	SLC25A17	CMPO:0000182
10484	SEC23A	CMPO:0000307
10484	SEC23A	CMPO:0000236
10484	SEC23A	CMPO:0000326
10484	SEC23A	CMPO:0000213
10484	SEC23A	CMPO:0000157
10484	SEC23A	CMPO:0000348
10486	CAP2	CMPO:0000362
10494	STK25	CMPO:0000241
10495	ENOX2	CMPO:0000326
10495	ENOX2	CMPO:0000157
10495	ENOX2	CMPO:0000319
10495	ENOX2	CMPO:0000105
10495	ENOX2	CMPO:0000345
10495	ENOX2	CMPO:0000318
10497	UNC13B	CMPO:0000318
10498	CARM1	CMPO:0000182
10499	NCOA2	CMPO:0000030
10499	NCOA2	CMPO:0000345
10505	SEMA4F	CMPO:0000319
10505	SEMA4F	CMPO:0000318
10507	SEMA4D	CMPO:0000318
10512	SEMA3C	CMPO:0000202
10512	SEMA3C	CMPO:0000030
10512	SEMA3C	CMPO:0000182
10516	FBLN5	CMPO:0000319
10516	FBLN5	CMPO:0000157
10516	FBLN5	CMPO:0000182
10520	NA	CMPO:0000182
10522	DEAF1	CMPO:0000318
10523	CHERP	CMPO:0000346
10523	CHERP	CMPO:0000182
10523	CHERP	CMPO:0000030
10523	CHERP	CMPO:0000345
10526	IPO8	CMPO:0000318
10526	IPO8	CMPO:0000319
1053	CEBPE	CMPO:0000030
10533	ATG7	CMPO:0000345
10533	ATG7	CMPO:0000030
10540	DCTN2	CMPO:0000182
10542	LAMTOR5	CMPO:0000318
10554	AGPAT1	CMPO:0000362
10554	AGPAT1	CMPO:0000361
10555	AGPAT2	CMPO:0000319
10558	SPTLC1	CMPO:0000030
10563	CXCL13	CMPO:0000319
10563	CXCL13	CMPO:0000318
10565	ARFGEF1	CMPO:0000182
10566	AKAP3	CMPO:0000319
10566	AKAP3	CMPO:0000318
10568	SLC34A2	CMPO:0000345
10569	SLU7	CMPO:0000326
10569	SLU7	CMPO:0000182
10569	SLU7	CMPO:0000348
10569	SLU7	CMPO:0000030
10569	SLU7	CMPO:0000305
10569	SLU7	CMPO:0000157
10569	SLU7	CMPO:0000156
10569	SLU7	CMPO:0000202
10570	DPYSL4	CMPO:0000318
10574	CCT7	CMPO:0000182
10575	CCT4	CMPO:0000182
10576	CCT2	CMPO:0000182
10580	SORBS1	CMPO:0000346
10581	IFITM2	CMPO:0000182
10588	MTHFS	CMPO:0000105
10591	DNPH1	CMPO:0000182
10591	DNPH1	CMPO:0000345
10592	SMC2	CMPO:0000329
10592	SMC2	CMPO:0000157
10592	SMC2	CMPO:0000318
10592	SMC2	CMPO:0000202
10594	PRPF8	CMPO:0000319
10594	PRPF8	CMPO:0000030
10594	PRPF8	CMPO:0000362
10594	PRPF8	CMPO:0000156
10594	PRPF8	CMPO:0000346
10594	PRPF8	CMPO:0000326
10594	PRPF8	CMPO:0000182
10594	PRPF8	CMPO:0000318
10594	PRPF8	CMPO:0000157
10594	PRPF8	CMPO:0000307
10594	PRPF8	CMPO:0000202
10594	PRPF8	CMPO:0000348
10602	CDC42EP3	CMPO:0000345
10602	CDC42EP3	CMPO:0000182
10603	SH2B2	CMPO:0000307
10603	SH2B2	CMPO:0000202
10603	SH2B2	CMPO:0000348
10603	SH2B2	CMPO:0000071
10603	SH2B2	CMPO:0000326
10603	SH2B2	CMPO:0000077
10603	SH2B2	CMPO:0000182
10607	TBL3	CMPO:0000030
10608	MXD4	CMPO:0000318
10608	MXD4	CMPO:0000319
10608	MXD4	CMPO:0000345
10617	STAMBP	CMPO:0000182
1062	CENPE	CMPO:0000326
1062	CENPE	CMPO:0000213
1062	CENPE	CMPO:0000307
1062	CENPE	CMPO:0000182
1062	CENPE	CMPO:0000348
1062	CENPE	CMPO:0000202
1062	CENPE	CMPO:0000156
1062	CENPE	CMPO:0000030
1062	CENPE	CMPO:0000157
10621	POLR3F	CMPO:0000345
10621	POLR3F	CMPO:0000318
10621	POLR3F	CMPO:0000182
10621	POLR3F	CMPO:0000319
10622	POLR3G	CMPO:0000319
10623	POLR3C	CMPO:0000140
10623	POLR3C	CMPO:0000328
10623	POLR3C	CMPO:0000345
10628	TXNIP	CMPO:0000140
10629	TAF6L	CMPO:0000318
10642	IGF2BP1	CMPO:0000182
10644	IGF2BP2	CMPO:0000182
10652	YKT6	CMPO:0000182
10653	SPINT2	CMPO:0000318
10654	PMVK	CMPO:0000182
10655	DMRT2	CMPO:0000318
10657	KHDRBS1	CMPO:0000318
10659	CELF2	CMPO:0000030
1066	CES1	CMPO:0000319
1066	CES1	CMPO:0000318
10663	CXCR6	CMPO:0000182
10667	FARS2	CMPO:0000318
10668	CGRRF1	CMPO:0000071
10668	CGRRF1	CMPO:0000318
10668	CGRRF1	CMPO:0000077
10668	CGRRF1	CMPO:0000319
10670	RRAGA	CMPO:0000213
10670	RRAGA	CMPO:0000318
10672	GNA13	CMPO:0000345
10673	TNFSF13B	CMPO:0000318
10675	CSPG5	CMPO:0000318
10675	CSPG5	CMPO:0000346
10682	EBP	CMPO:0000346
10686	CLDN16	CMPO:0000182
10687	PNMA2	CMPO:0000318
10687	PNMA2	CMPO:0000319
10690	FUT9	CMPO:0000236
10693	CCT6B	CMPO:0000030
10694	CCT8	CMPO:0000157
10694	CCT8	CMPO:0000318
10694	CCT8	CMPO:0000182
10694	CCT8	CMPO:0000348
10694	CCT8	CMPO:0000319
10694	CCT8	CMPO:0000202
10694	CCT8	CMPO:0000307
10699	CORIN	CMPO:0000182
1070	CETN3	CMPO:0000182
10713	USP39	CMPO:0000182
10714	POLD3	CMPO:0000157
1072	CFL1	CMPO:0000154
1072	CFL1	CMPO:0000071
1072	CFL1	CMPO:0000340
10723	SLC12A7	CMPO:0000182
10726	NUDC	CMPO:0000307
10726	NUDC	CMPO:0000157
10726	NUDC	CMPO:0000348
10733	PLK4	CMPO:0000213
10733	PLK4	CMPO:0000348
10733	PLK4	CMPO:0000344
10733	PLK4	CMPO:0000157
10733	PLK4	CMPO:0000202
10733	PLK4	CMPO:0000362
10733	PLK4	CMPO:0000326
10736	SIX2	CMPO:0000318
10736	SIX2	CMPO:0000319
10745	PHTF1	CMPO:0000319
10745	PHTF1	CMPO:0000318
10746	MAP3K2	CMPO:0000213
10752	CHL1	CMPO:0000182
10755	GIPC1	CMPO:0000182
10758	TRAF3IP2	CMPO:0000182
10762	NUP50	CMPO:0000129
10763	NES	CMPO:0000318
10763	NES	CMPO:0000083
10767	HBS1L	CMPO:0000318
10769	PLK2	CMPO:0000348
10769	PLK2	CMPO:0000157
10769	PLK2	CMPO:0000318
10783	NEK6	CMPO:0000328
10786	SLC17A3	CMPO:0000182
10797	MTHFD2	CMPO:0000318
10798	OR5I1	CMPO:0000345
1080	CFTR	CMPO:0000318
1080	CFTR	CMPO:0000319
10800	NA	CMPO:0000319
10800	NA	CMPO:0000318
10800	NA	CMPO:0000237
10844	TUBGCP2	CMPO:0000345
10847	SRCAP	CMPO:0000182
10856	RUVBL2	CMPO:0000052
10856	RUVBL2	CMPO:0000328
10856	RUVBL2	CMPO:0000348
10856	RUVBL2	CMPO:0000305
10856	RUVBL2	CMPO:0000307
10858	CYP46A1	CMPO:0000345
10858	CYP46A1	CMPO:0000213
10859	NA	CMPO:0000052
10859	NA	CMPO:0000305
10864	SLC22A7	CMPO:0000237
10865	ARID5A	CMPO:0000345
10868	NA	CMPO:0000345
10869	USP19	CMPO:0000318
10869	USP19	CMPO:0000319
10874	NMU	CMPO:0000246
10874	NMU	CMPO:0000319
1088	CEACAM8	CMPO:0000345
1088	CEACAM8	CMPO:0000307
1088	CEACAM8	CMPO:0000156
10886	NPFFR2	CMPO:0000105
10888	GPR83	CMPO:0000182
10888	GPR83	CMPO:0000345
10891	PPARGC1A	CMPO:0000030
10893	MMP24	CMPO:0000236
10893	MMP24	CMPO:0000030
10898	CPSF4	CMPO:0000318
109	ADCY3	CMPO:0000030
10900	RUNDC3A	CMPO:0000182
10901	DHRS4	CMPO:0000182
10902	BRD8	CMPO:0000030
10904	BLCAP	CMPO:0000345
10907	TXNL4A	CMPO:0000213
10907	TXNL4A	CMPO:0000157
10907	TXNL4A	CMPO:0000326
10907	TXNL4A	CMPO:0000346
10910	SUGT1	CMPO:0000182
10910	SUGT1	CMPO:0000030
10911	UTS2	CMPO:0000157
10911	UTS2	CMPO:0000213
10915	TCERG1	CMPO:0000345
10920	COPS8	CMPO:0000182
10922	FASTK	CMPO:0000345
10923	SUB1	CMPO:0000140
10928	RALBP1	CMPO:0000128
10930	APOBEC2	CMPO:0000345
10935	PRDX3	CMPO:0000319
10935	PRDX3	CMPO:0000030
10935	PRDX3	CMPO:0000318
10936	GPR75	CMPO:0000346
10938	EHD1	CMPO:0000318
10938	EHD1	CMPO:0000182
10940	POP1	CMPO:0000182
10943	MSL3	CMPO:0000182
10943	MSL3	CMPO:0000030
10943	MSL3	CMPO:0000213
10946	SF3A3	CMPO:0000182
10954	PDIA5	CMPO:0000182
10956	OS9	CMPO:0000318
10956	OS9	CMPO:0000182
10961	NA	CMPO:0000182
10965	ACOT2	CMPO:0000182
10974	ADIRF	CMPO:0000182
10975	UQCR11	CMPO:0000241
10979	FERMT2	CMPO:0000345
10987	COPS5	CMPO:0000182
10990	NA	CMPO:0000346
10992	SF3B2	CMPO:0000182
10993	SDS	CMPO:0000182
10998	SLC27A5	CMPO:0000345
10998	SLC27A5	CMPO:0000362
10998	SLC27A5	CMPO:0000105
10998	SLC27A5	CMPO:0000083
10998	SLC27A5	CMPO:0000030
11004	KIF2C	CMPO:0000157
11004	KIF2C	CMPO:0000319
11004	KIF2C	CMPO:0000326
11004	KIF2C	CMPO:0000318
11004	KIF2C	CMPO:0000213
11006	NA	CMPO:0000346
11007	CCDC85B	CMPO:0000305
11007	CCDC85B	CMPO:0000318
11018	TMED1	CMPO:0000318
11019	LIAS	CMPO:0000083
11024	LILRA1	CMPO:0000182
11027	NA	CMPO:0000105
11027	NA	CMPO:0000346
11033	ADAP1	CMPO:0000182
11033	ADAP1	CMPO:0000318
1104	RCC1	CMPO:0000318
1104	RCC1	CMPO:0000326
1104	RCC1	CMPO:0000348
1104	RCC1	CMPO:0000213
1104	RCC1	CMPO:0000157
1104	RCC1	CMPO:0000307
11043	MID2	CMPO:0000345
11043	MID2	CMPO:0000202
11043	MID2	CMPO:0000030
11043	MID2	CMPO:0000319
11045	UPK1A	CMPO:0000182
11046	SLC35D2	CMPO:0000157
11047	ADRM1	CMPO:0000318
11052	CPSF6	CMPO:0000318
11054	OGFR	CMPO:0000319
11054	OGFR	CMPO:0000246
11060	WWP2	CMPO:0000077
11061	LECT1	CMPO:0000182
11065	UBE2C	CMPO:0000318
11066	SNRNP35	CMPO:0000318
11069	RAPGEF4	CMPO:0000318
1107	CHD3	CMPO:0000318
11073	TOPBP1	CMPO:0000318
11076	TPPP	CMPO:0000318
11077	HSF2BP	CMPO:0000318
11078	TRIOBP	CMPO:0000182
11078	TRIOBP	CMPO:0000362
1109	AKR1C4	CMPO:0000326
1109	AKR1C4	CMPO:0000157
1109	AKR1C4	CMPO:0000213
11094	CACFD1	CMPO:0000362
11094	CACFD1	CMPO:0000318
11099	PTPN21	CMPO:0000319
11104	KATNA1	CMPO:0000213
11104	KATNA1	CMPO:0000236
11107	PRDM5	CMPO:0000318
11107	PRDM5	CMPO:0000319
1111	CHEK1	CMPO:0000182
11112	HIBADH	CMPO:0000318
11113	CIT	CMPO:0000157
11113	CIT	CMPO:0000326
11113	CIT	CMPO:0000202
11113	CIT	CMPO:0000030
11113	CIT	CMPO:0000213
11116	FGFR1OP	CMPO:0000318
11118	BTN3A2	CMPO:0000157
11118	BTN3A2	CMPO:0000213
11118	BTN3A2	CMPO:0000156
11118	BTN3A2	CMPO:0000326
11118	BTN3A2	CMPO:0000348
11119	NA	CMPO:0000118
11119	NA	CMPO:0000318
11119	NA	CMPO:0000319
1112	FOXN3	CMPO:0000182
1112	FOXN3	CMPO:0000326
1112	FOXN3	CMPO:0000157
11123	RCAN3	CMPO:0000182
11123	RCAN3	CMPO:0000213
11124	FAF1	CMPO:0000182
11124	FAF1	CMPO:0000318
11128	POLR3A	CMPO:0000182
11130	NA	CMPO:0000326
11130	NA	CMPO:0000213
11130	NA	CMPO:0000157
11132	CAPN10	CMPO:0000361
11135	CDC42EP1	CMPO:0000318
11135	CDC42EP1	CMPO:0000319
11138	TBC1D8	CMPO:0000182
11140	CDC37	CMPO:0000319
11140	CDC37	CMPO:0000182
11143	KAT7	CMPO:0000182
11145	PLA2G16	CMPO:0000182
11146	GLMN	CMPO:0000182
11148	HHLA2	CMPO:0000182
11148	HHLA2	CMPO:0000318
11153	FICD	CMPO:0000246
11154	AP4S1	CMPO:0000318
11154	AP4S1	CMPO:0000319
11157	LSM6	CMPO:0000182
11158	RABL2B	CMPO:0000318
11159	RABL2A	CMPO:0000318
11160	ERLIN2	CMPO:0000182
11163	NUDT4	CMPO:0000319
11163	NUDT4	CMPO:0000318
11167	FSTL1	CMPO:0000118
11167	FSTL1	CMPO:0000318
11168	PSIP1	CMPO:0000083
11176	BAZ2A	CMPO:0000083
11176	BAZ2A	CMPO:0000030
11177	BAZ1A	CMPO:0000157
11178	LZTS1	CMPO:0000319
11184	MAP4K1	CMPO:0000318
11194	ABCB8	CMPO:0000083
11194	ABCB8	CMPO:0000157
11196	SEC23IP	CMPO:0000318
11197	WIF1	CMPO:0000318
11211	FZD10	CMPO:0000182
11213	NA	CMPO:0000182
11216	AKAP10	CMPO:0000246
11216	AKAP10	CMPO:0000318
11227	GALNT5	CMPO:0000202
11227	GALNT5	CMPO:0000213
11227	GALNT5	CMPO:0000156
1123	CHN1	CMPO:0000318
1123	CHN1	CMPO:0000346
1123	CHN1	CMPO:0000345
11232	POLG2	CMPO:0000318
11235	PDCD10	CMPO:0000318
11235	PDCD10	CMPO:0000319
112398	EGLN2	CMPO:0000345
112398	EGLN2	CMPO:0000213
112398	EGLN2	CMPO:0000319
112398	EGLN2	CMPO:0000202
112398	EGLN2	CMPO:0000157
11245	GPR176	CMPO:0000182
11248	NXPH3	CMPO:0000182
11251	PTGDR2	CMPO:0000318
11253	MAN1B1	CMPO:0000182
11254	SLC6A14	CMPO:0000083
11254	SLC6A14	CMPO:0000319
112574	SNX18	CMPO:0000362
112609	MRAP2	CMPO:0000182
11267	SNF8	CMPO:0000202
11267	SNF8	CMPO:0000348
11267	SNF8	CMPO:0000307
11269	DDX19B	CMPO:0000182
112752	IFT43	CMPO:0000318
112755	STX1B	CMPO:0000319
112755	STX1B	CMPO:0000318
112770	GLMP	CMPO:0000319
112770	GLMP	CMPO:0000318
1128	CHRM1	CMPO:0000140
11281	POU6F2	CMPO:0000140
11281	POU6F2	CMPO:0000182
11281	POU6F2	CMPO:0000030
11282	MGAT4B	CMPO:0000157
11282	MGAT4B	CMPO:0000326
11282	MGAT4B	CMPO:0000182
11282	MGAT4B	CMPO:0000348
11282	MGAT4B	CMPO:0000319
11282	MGAT4B	CMPO:0000213
11284	PNKP	CMPO:0000318
1129	CHRM2	CMPO:0000236
112939	NACC1	CMPO:0000318
112950	MED8	CMPO:0000182
113	ADCY7	CMPO:0000154
1130	LYST	CMPO:0000319
1130	LYST	CMPO:0000318
11309	SLCO2B1	CMPO:0000140
11309	SLCO2B1	CMPO:0000345
1131	CHRM3	CMPO:0000318
113130	CDCA5	CMPO:0000154
113130	CDCA5	CMPO:0000156
113130	CDCA5	CMPO:0000157
113130	CDCA5	CMPO:0000071
113130	CDCA5	CMPO:0000329
113130	CDCA5	CMPO:0000326
113130	CDCA5	CMPO:0000182
113130	CDCA5	CMPO:0000202
113130	CDCA5	CMPO:0000348
113130	CDCA5	CMPO:0000305
113130	CDCA5	CMPO:0000340
11315	PARK7	CMPO:0000182
11317	RBPJL	CMPO:0000319
11317	RBPJL	CMPO:0000182
113189	CHST14	CMPO:0000237
113189	CHST14	CMPO:0000182
11319	ECD	CMPO:0000318
11319	ECD	CMPO:0000319
11319	ECD	CMPO:0000307
11325	DDX42	CMPO:0000182
11325	DDX42	CMPO:0000118
113278	SLC52A3	CMPO:0000345
11328	FKBP9	CMPO:0000157
11328	FKBP9	CMPO:0000318
11331	PHB2	CMPO:0000182
11334	TUSC2	CMPO:0000182
11335	CBX3	CMPO:0000182
11338	U2AF2	CMPO:0000213
11338	U2AF2	CMPO:0000157
11338	U2AF2	CMPO:0000182
11338	U2AF2	CMPO:0000156
11338	U2AF2	CMPO:0000083
11338	U2AF2	CMPO:0000326
11339	OIP5	CMPO:0000213
1134	CHRNA1	CMPO:0000318
11340	EXOSC8	CMPO:0000129
11343	MGLL	CMPO:0000182
11343	MGLL	CMPO:0000157
11345	GABARAPL2	CMPO:0000319
1135	NA	CMPO:0000346
1135	NA	CMPO:0000318
113612	CYP2U1	CMPO:0000246
1137	CHRNA4	CMPO:0000318
1137	CHRNA4	CMPO:0000319
1138	CHRNA5	CMPO:0000307
1138	CHRNA5	CMPO:0000346
1138	CHRNA5	CMPO:0000202
1138	CHRNA5	CMPO:0000030
1138	CHRNA5	CMPO:0000348
1138	CHRNA5	CMPO:0000157
113802	HENMT1	CMPO:0000318
114	ADCY8	CMPO:0000345
114088	TRIM9	CMPO:0000318
1141	CHRNB2	CMPO:0000318
114134	SLC2A13	CMPO:0000083
114134	SLC2A13	CMPO:0000105
1143	CHRNB4	CMPO:0000319
1143	CHRNB4	CMPO:0000318
1144	CHRND	CMPO:0000319
1145	CHRNE	CMPO:0000236
1146	CHRNG	CMPO:0000345
1146	CHRNG	CMPO:0000318
114757	CYGB	CMPO:0000318
114757	CYGB	CMPO:0000319
114770	PGLYRP2	CMPO:0000083
114791	TUBGCP5	CMPO:0000346
114791	TUBGCP5	CMPO:0000318
114791	TUBGCP5	CMPO:0000182
114803	MYSM1	CMPO:0000083
114815	SORCS1	CMPO:0000318
114815	SORCS1	CMPO:0000030
114824	PNMA5	CMPO:0000318
114824	PNMA5	CMPO:0000319
1149	CIDEA	CMPO:0000318
115019	SLC26A9	CMPO:0000030
115019	SLC26A9	CMPO:0000345
115106	HAUS1	CMPO:0000202
115106	HAUS1	CMPO:0000326
115106	HAUS1	CMPO:0000182
115106	HAUS1	CMPO:0000348
115106	HAUS1	CMPO:0000307
115106	HAUS1	CMPO:0000157
1152	CKB	CMPO:0000241
1152	CKB	CMPO:0000318
115201	ATG4A	CMPO:0000362
115201	ATG4A	CMPO:0000319
1153	CIRBP	CMPO:0000182
1153	CIRBP	CMPO:0000318
1153	CIRBP	CMPO:0000319
1154	CISH	CMPO:0000182
1155	TBCB	CMPO:0000318
1155	TBCB	CMPO:0000319
1160	CKMT2	CMPO:0000318
116085	SLC22A12	CMPO:0000157
116138	KLHDC3	CMPO:0000030
116138	KLHDC3	CMPO:0000182
116285	ACSM1	CMPO:0000182
1163	CKS1B	CMPO:0000140
116369	SLC26A8	CMPO:0000236
116369	SLC26A8	CMPO:0000237
116369	SLC26A8	CMPO:0000182
116379	NA	CMPO:0000105
1164	CKS2	CMPO:0000241
116443	GRIN3A	CMPO:0000319
116444	GRIN3B	CMPO:0000318
116449	CLNK	CMPO:0000318
116511	MAS1L	CMPO:0000182
116511	MAS1L	CMPO:0000345
116519	NA	CMPO:0000318
116519	NA	CMPO:0000319
116840	CNTROB	CMPO:0000362
116984	ARAP2	CMPO:0000318
117177	RAB3IP	CMPO:0000182
117194	MRGPRX2	CMPO:0000030
117283	IP6K3	CMPO:0000241
117283	IP6K3	CMPO:0000319
1173	AP2M1	CMPO:0000182
1173	AP2M1	CMPO:0000318
1175	AP2S1	CMPO:0000318
1175	AP2S1	CMPO:0000319
1176	AP3S1	CMPO:0000319
1176	AP3S1	CMPO:0000030
118	ADD1	CMPO:0000182
1181	CLCN2	CMPO:0000346
1182	CLCN3	CMPO:0000345
1182	CLCN3	CMPO:0000071
1183	NA	CMPO:0000319
1186	CLCN7	CMPO:0000030
1187	CLCNKA	CMPO:0000345
1188	CLCNKB	CMPO:0000213
1188	CLCNKB	CMPO:0000318
118813	ZFYVE27	CMPO:0000213
118813	ZFYVE27	CMPO:0000140
119	ADD2	CMPO:0000182
1191	CLU	CMPO:0000182
1191	CLU	CMPO:0000318
1191	CLU	CMPO:0000319
1193	CLIC2	CMPO:0000318
1193	CLIC2	CMPO:0000319
1193	CLIC2	CMPO:0000030
1195	CLK1	CMPO:0000319
1195	CLK1	CMPO:0000318
120071	GYLTL1B	CMPO:0000346
1203	CLN5	CMPO:0000305
1207	CLNS1A	CMPO:0000140
1211	CLTA	CMPO:0000318
1212	CLTB	CMPO:0000362
121256	TMEM132D	CMPO:0000105
121256	TMEM132D	CMPO:0000345
121278	TPH2	CMPO:0000345
1213	CLTC	CMPO:0000182
1215	CMA1	CMPO:0000140
122402	TDRD9	CMPO:0000246
122704	MRPL52	CMPO:0000318
122706	PSMB11	CMPO:0000345
122706	PSMB11	CMPO:0000236
122970	ACOT4	CMPO:0000156
122970	ACOT4	CMPO:0000213
122970	ACOT4	CMPO:0000157
122970	ACOT4	CMPO:0000348
123	PLIN2	CMPO:0000319
123169	LEO1	CMPO:0000318
123169	LEO1	CMPO:0000319
1233	CCR4	CMPO:0000318
1233	CCR4	CMPO:0000319
1233	CCR4	CMPO:0000077
1234	CCR5	CMPO:0000319
1234	CCR5	CMPO:0000318
1235	CCR6	CMPO:0000319
123624	AGBL1	CMPO:0000318
1237	CCR8	CMPO:0000318
123811	FOPNL	CMPO:0000318
124274	GPR139	CMPO:0000318
1244	ABCC2	CMPO:0000318
1244	ABCC2	CMPO:0000345
124790	HEXIM2	CMPO:0000307
124790	HEXIM2	CMPO:0000348
124790	HEXIM2	CMPO:0000202
124790	HEXIM2	CMPO:0000030
124912	SPACA3	CMPO:0000246
124961	ZFP3	CMPO:0000213
124961	ZFP3	CMPO:0000202
125111	GJD3	CMPO:0000318
125476	INO80C	CMPO:0000182
1258	CNGB1	CMPO:0000345
1258	CNGB1	CMPO:0000030
1258	CNGB1	CMPO:0000213
1259	CNGA1	CMPO:0000318
125981	ACER1	CMPO:0000318
1261	CNGA3	CMPO:0000030
1261	CNGA3	CMPO:0000128
126119	JOSD2	CMPO:0000318
126119	JOSD2	CMPO:0000319
1263	PLK3	CMPO:0000156
1263	PLK3	CMPO:0000202
1263	PLK3	CMPO:0000326
1263	PLK3	CMPO:0000157
1263	PLK3	CMPO:0000105
1263	PLK3	CMPO:0000213
126382	NR2C2AP	CMPO:0000140
1265	CNN2	CMPO:0000105
126626	GABPB2	CMPO:0000319
1269	CNR2	CMPO:0000318
1269	CNR2	CMPO:0000319
127	ADH4	CMPO:0000345
127018	LYPLAL1	CMPO:0000319
127018	LYPLAL1	CMPO:0000318
1271	CNTFR	CMPO:0000213
1271	CNTFR	CMPO:0000318
1271	CNTFR	CMPO:0000202
1271	CNTFR	CMPO:0000319
127124	ATP6V1G3	CMPO:0000182
127124	ATP6V1G3	CMPO:0000318
1278	COL1A2	CMPO:0000182
127829	ARL8A	CMPO:0000348
127829	ARL8A	CMPO:0000157
127829	ARL8A	CMPO:0000326
127833	SYT2	CMPO:0000318
1281	COL3A1	CMPO:0000182
128308	MRPL55	CMPO:0000345
128488	WFDC12	CMPO:0000236
128488	WFDC12	CMPO:0000237
1285	COL4A3	CMPO:0000182
1288	COL4A6	CMPO:0000318
128853	DUSP15	CMPO:0000246
128853	DUSP15	CMPO:0000319
128866	CHMP4B	CMPO:0000345
1289	COL5A1	CMPO:0000348
1289	COL5A1	CMPO:0000202
1291	COL6A1	CMPO:0000071
1291	COL6A1	CMPO:0000182
1291	COL6A1	CMPO:0000077
1292	NA	CMPO:0000318
1293	COL6A3	CMPO:0000182
129401	NUP35	CMPO:0000319
129401	NUP35	CMPO:0000318
129450	TYW5	CMPO:0000362
1297	COL9A1	CMPO:0000077
1297	COL9A1	CMPO:0000182
1298	COL9A2	CMPO:0000182
129880	BBS5	CMPO:0000182
1299	COL9A3	CMPO:0000052
1299	COL9A3	CMPO:0000236
1299	COL9A3	CMPO:0000182
1299	COL9A3	CMPO:0000305
1301	COL11A1	CMPO:0000319
1301	COL11A1	CMPO:0000182
1301	COL11A1	CMPO:0000318
1302	COL11A2	CMPO:0000182
1303	COL12A1	CMPO:0000362
130367	SGPP2	CMPO:0000030
130367	SGPP2	CMPO:0000246
130399	ACVR1C	CMPO:0000326
130399	ACVR1C	CMPO:0000157
130399	ACVR1C	CMPO:0000348
130399	ACVR1C	CMPO:0000346
130399	ACVR1C	CMPO:0000030
130399	ACVR1C	CMPO:0000213
130497	OSR1	CMPO:0000105
130507	UBR3	CMPO:0000346
130507	UBR3	CMPO:0000318
1307	COL16A1	CMPO:0000318
1308	COL17A1	CMPO:0000182
1308	COL17A1	CMPO:0000105
130951	M1AP	CMPO:0000182
131	ADH7	CMPO:0000305
131	ADH7	CMPO:0000202
131	ADH7	CMPO:0000345
131	ADH7	CMPO:0000052
1310	COL19A1	CMPO:0000030
1311	COMP	CMPO:0000182
131177	FAM3D	CMPO:0000319
131177	FAM3D	CMPO:0000318
1312	COMT	CMPO:0000345
1312	COMT	CMPO:0000182
1314	COPA	CMPO:0000346
1314	COPA	CMPO:0000030
1314	COPA	CMPO:0000182
1315	COPB1	CMPO:0000346
1315	COPB1	CMPO:0000182
131566	DCBLD2	CMPO:0000182
131566	DCBLD2	CMPO:0000318
1316	KLF6	CMPO:0000030
131669	UROC1	CMPO:0000182
1317	SLC31A1	CMPO:0000318
132	ADK	CMPO:0000318
132	ADK	CMPO:0000319
132	ADK	CMPO:0000030
1325	CORT	CMPO:0000182
132949	AASDH	CMPO:0000319
134	ADORA1	CMPO:0000319
134	ADORA1	CMPO:0000182
134218	DNAJC21	CMPO:0000318
134218	DNAJC21	CMPO:0000345
134430	WDR36	CMPO:0000318
134430	WDR36	CMPO:0000182
134526	ACOT12	CMPO:0000236
134549	SHROOM1	CMPO:0000345
134728	IRAK1BP1	CMPO:0000340
134829	CLVS2	CMPO:0000182
134860	TAAR9	CMPO:0000182
134864	TAAR1	CMPO:0000157
134864	TAAR1	CMPO:0000182
134864	TAAR1	CMPO:0000213
134864	TAAR1	CMPO:0000326
1349	COX7B	CMPO:0000030
134957	NA	CMPO:0000140
135	ADORA2A	CMPO:0000182
135152	B3GAT2	CMPO:0000318
135152	B3GAT2	CMPO:0000319
1352	COX10	CMPO:0000030
1358	CPA2	CMPO:0000157
1358	CPA2	CMPO:0000318
1358	CPA2	CMPO:0000030
1359	CPA3	CMPO:0000318
136	ADORA2B	CMPO:0000318
1374	CPT1A	CMPO:0000318
137902	PXDNL	CMPO:0000318
137964	GPAT4	CMPO:0000182
137970	UNC5D	CMPO:0000318
1381	CRABP1	CMPO:0000213
1381	CRABP1	CMPO:0000326
1381	CRABP1	CMPO:0000157
1381	CRABP1	CMPO:0000202
138151	NACC2	CMPO:0000318
138151	NACC2	CMPO:0000319
138151	NACC2	CMPO:0000157
138151	NACC2	CMPO:0000182
138151	NACC2	CMPO:0000213
1382	CRABP2	CMPO:0000345
1382	CRABP2	CMPO:0000241
1384	CRAT	CMPO:0000345
138474	TAF1L	CMPO:0000318
1387	CREBBP	CMPO:0000105
1388	ATF6B	CMPO:0000182
1393	CRHBP	CMPO:0000246
139411	PTCHD1	CMPO:0000318
1396	CRIP1	CMPO:0000319
1400	CRMP1	CMPO:0000319
1400	CRMP1	CMPO:0000318
140465	MYL6B	CMPO:0000326
140465	MYL6B	CMPO:0000202
140465	MYL6B	CMPO:0000348
140465	MYL6B	CMPO:0000213
140465	MYL6B	CMPO:0000157
140465	MYL6B	CMPO:0000318
140679	SLC32A1	CMPO:0000318
140690	CTCFL	CMPO:0000030
140732	SUN5	CMPO:0000345
140732	SUN5	CMPO:0000307
140732	SUN5	CMPO:0000202
140732	SUN5	CMPO:0000326
140732	SUN5	CMPO:0000157
140732	SUN5	CMPO:0000348
140732	SUN5	CMPO:0000182
140735	DYNLL2	CMPO:0000318
1408	CRY2	CMPO:0000157
140803	TRPM6	CMPO:0000157
140823	ROMO1	CMPO:0000318
140885	SIRPA	CMPO:0000345
1409	CRYAA	CMPO:0000030
1409	CRYAA	CMPO:0000182
142	PARP1	CMPO:0000318
142679	NA	CMPO:0000345
142891	SAMD8	CMPO:0000182
143098	MPP7	CMPO:0000345
143098	MPP7	CMPO:0000305
143162	FRMPD2	CMPO:0000213
143162	FRMPD2	CMPO:0000348
143162	FRMPD2	CMPO:0000202
143162	FRMPD2	CMPO:0000319
143162	FRMPD2	CMPO:0000326
143187	VTI1A	CMPO:0000213
143187	VTI1A	CMPO:0000318
1432	MAPK14	CMPO:0000105
143279	HECTD2	CMPO:0000318
1436	CSF1R	CMPO:0000361
1436	CSF1R	CMPO:0000318
143689	PIWIL4	CMPO:0000319
143888	KDELC2	CMPO:0000182
143888	KDELC2	CMPO:0000318
1440	CSF3	CMPO:0000318
1441	CSF3R	CMPO:0000318
144124	OR10A5	CMPO:0000182
144348	ZNF664	CMPO:0000213
144348	ZNF664	CMPO:0000157
144348	ZNF664	CMPO:0000326
144404	TMEM120B	CMPO:0000140
144453	BEST3	CMPO:0000236
144453	BEST3	CMPO:0000030
1445	CSK	CMPO:0000241
144717	FAM109A	CMPO:0000030
144717	FAM109A	CMPO:0000236
144717	FAM109A	CMPO:0000345
145226	RDH12	CMPO:0000319
145226	RDH12	CMPO:0000318
145264	SERPINA12	CMPO:0000305
145264	SERPINA12	CMPO:0000246
145482	PTGR2	CMPO:0000319
145482	PTGR2	CMPO:0000326
145482	PTGR2	CMPO:0000157
145482	PTGR2	CMPO:0000345
145482	PTGR2	CMPO:0000307
1459	CSNK2A2	CMPO:0000182
1463	NCAN	CMPO:0000182
1468	SLC25A10	CMPO:0000318
146802	SLC47A2	CMPO:0000319
146802	SLC47A2	CMPO:0000318
146802	SLC47A2	CMPO:0000182
1471	CST3	CMPO:0000318
147372	CCBE1	CMPO:0000246
1476	CSTB	CMPO:0000318
1476	CSTB	CMPO:0000319
148022	TICAM1	CMPO:0000318
148022	TICAM1	CMPO:0000030
148229	ATP8B3	CMPO:0000318
148979	GLIS1	CMPO:0000105
1490	CTGF	CMPO:0000319
1490	CTGF	CMPO:0000318
149233	IL23R	CMPO:0000346
149233	IL23R	CMPO:0000319
1493	CTLA4	CMPO:0000157
1493	CTLA4	CMPO:0000213
1493	CTLA4	CMPO:0000326
1496	CTNNA2	CMPO:0000182
1497	CTNS	CMPO:0000318
1499	CTNNB1	CMPO:0000140
15	AANAT	CMPO:0000318
150209	AIFM3	CMPO:0000345
150209	AIFM3	CMPO:0000157
150209	AIFM3	CMPO:0000202
150209	AIFM3	CMPO:0000213
150209	AIFM3	CMPO:0000326
150209	AIFM3	CMPO:0000156
150290	NA	CMPO:0000077
150368	FAM109B	CMPO:0000319
150368	FAM109B	CMPO:0000318
150368	FAM109B	CMPO:0000246
150684	COMMD1	CMPO:0000157
150763	GPAT2	CMPO:0000318
150763	GPAT2	CMPO:0000319
1508	CTSB	CMPO:0000157
1508	CTSB	CMPO:0000326
1508	CTSB	CMPO:0000307
1508	CTSB	CMPO:0000348
1508	CTSB	CMPO:0000202
1508	CTSB	CMPO:0000213
151	ADRA2B	CMPO:0000213
151	ADRA2B	CMPO:0000140
151056	PLB1	CMPO:0000318
1511	CTSG	CMPO:0000318
1511	CTSG	CMPO:0000157
1511	CTSG	CMPO:0000319
151246	SGO2	CMPO:0000157
151246	SGO2	CMPO:0000326
151246	SGO2	CMPO:0000213
1514	CTSL	CMPO:0000345
151636	DTX3L	CMPO:0000241
151648	SGO1	CMPO:0000326
151648	SGO1	CMPO:0000344
151648	SGO1	CMPO:0000202
151648	SGO1	CMPO:0000246
151648	SGO1	CMPO:0000071
151648	SGO1	CMPO:0000157
151648	SGO1	CMPO:0000340
151648	SGO1	CMPO:0000182
151648	SGO1	CMPO:0000213
151648	SGO1	CMPO:0000156
151648	SGO1	CMPO:0000348
151648	SGO1	CMPO:0000154
151742	PPM1L	CMPO:0000326
151742	PPM1L	CMPO:0000213
151742	PPM1L	CMPO:0000157
151987	PPP4R2	CMPO:0000318
152	ADRA2C	CMPO:0000213
152273	FGD5	CMPO:0000140
1524	CX3CR1	CMPO:0000318
1525	CXADR	CMPO:0000319
1525	CXADR	CMPO:0000318
152503	SH3D19	CMPO:0000318
153090	DAB2IP	CMPO:0000345
153201	SLC36A2	CMPO:0000319
1535	CYBA	CMPO:0000318
1536	CYBB	CMPO:0000182
1537	CYC1	CMPO:0000157
1537	CYC1	CMPO:0000140
1537	CYC1	CMPO:0000202
1537	CYC1	CMPO:0000156
1537	CYC1	CMPO:0000213
1537	CYC1	CMPO:0000326
154	ADRB2	CMPO:0000140
154091	SLC2A12	CMPO:0000318
1543	CYP1A1	CMPO:0000318
155382	VPS37D	CMPO:0000318
156	ADRBK1	CMPO:0000129
157	ADRBK2	CMPO:0000105
157	ADRBK2	CMPO:0000083
1573	CYP2J2	CMPO:0000236
157506	RDH10	CMPO:0000348
157506	RDH10	CMPO:0000326
157506	RDH10	CMPO:0000157
157506	RDH10	CMPO:0000202
157506	RDH10	CMPO:0000156
157506	RDH10	CMPO:0000307
157570	ESCO2	CMPO:0000318
1577	NA	CMPO:0000182
1579	CYP4A11	CMPO:0000340
1579	CYP4A11	CMPO:0000140
158131	OR1Q1	CMPO:0000030
1582	CYP8B1	CMPO:0000246
1583	CYP11A1	CMPO:0000346
1585	CYP11B2	CMPO:0000318
1591	CYP24A1	CMPO:0000318
1592	NA	CMPO:0000319
1592	NA	CMPO:0000318
1594	CYP27B1	CMPO:0000236
16	AARS	CMPO:0000241
1606	DGKA	CMPO:0000318
160728	SLC5A8	CMPO:0000318
160728	SLC5A8	CMPO:0000140
1609	DGKQ	CMPO:0000318
1609	DGKQ	CMPO:0000319
1611	DAP	CMPO:0000236
161176	SYNE3	CMPO:0000030
1612	DAPK1	CMPO:0000345
1612	DAPK1	CMPO:0000318
161247	FITM1	CMPO:0000118
161247	FITM1	CMPO:0000156
161247	FITM1	CMPO:0000030
161247	FITM1	CMPO:0000154
1613	DAPK3	CMPO:0000030
161357	MDGA2	CMPO:0000318
1615	DARS	CMPO:0000318
1616	DAXX	CMPO:0000318
161823	ADAL	CMPO:0000246
1621	DBH	CMPO:0000346
162417	NAGS	CMPO:0000213
162417	NAGS	CMPO:0000157
162417	NAGS	CMPO:0000030
1628	DBP	CMPO:0000202
1628	DBP	CMPO:0000030
163183	SYNE4	CMPO:0000140
1633	DCK	CMPO:0000182
1633	DCK	CMPO:0000241
1634	DCN	CMPO:0000182
1635	DCTD	CMPO:0000319
1635	DCTD	CMPO:0000318
1636	ACE	CMPO:0000182
163786	SASS6	CMPO:0000157
163786	SASS6	CMPO:0000202
163786	SASS6	CMPO:0000213
163786	SASS6	CMPO:0000362
1638	DCT	CMPO:0000140
1638	DCT	CMPO:0000236
1638	DCT	CMPO:0000319
1638	DCT	CMPO:0000318
1642	DDB1	CMPO:0000182
1645	AKR1C1	CMPO:0000318
1646	AKR1C2	CMPO:0000236
1646	AKR1C2	CMPO:0000237
164656	TMPRSS6	CMPO:0000318
164656	TMPRSS6	CMPO:0000345
164684	WBP2NL	CMPO:0000213
165	AEBP1	CMPO:0000319
165	AEBP1	CMPO:0000318
1650	DDOST	CMPO:0000346
1650	DDOST	CMPO:0000030
1650	DDOST	CMPO:0000345
1653	DDX1	CMPO:0000319
1655	DDX5	CMPO:0000105
165679	SPTSSB	CMPO:0000345
165918	RNF168	CMPO:0000181
166012	CHST13	CMPO:0000345
166012	CHST13	CMPO:0000105
1665	DHX15	CMPO:0000246
1666	DECR1	CMPO:0000345
166929	SGMS2	CMPO:0000318
167153	PAPD4	CMPO:0000318
167359	NIM1K	CMPO:0000346
1676	DFFA	CMPO:0000236
168374	ZNF92	CMPO:0000118
168374	ZNF92	CMPO:0000318
168667	BMPER	CMPO:0000318
1687	DFNA5	CMPO:0000307
1687	DFNA5	CMPO:0000202
1687	DFNA5	CMPO:0000348
1687	DFNA5	CMPO:0000157
1687	DFNA5	CMPO:0000140
169026	SLC30A8	CMPO:0000213
169026	SLC30A8	CMPO:0000157
169026	SLC30A8	CMPO:0000326
169355	IDO2	CMPO:0000140
169355	IDO2	CMPO:0000319
169355	IDO2	CMPO:0000030
169355	IDO2	CMPO:0000345
170572	HTR3C	CMPO:0000319
171177	RHOV	CMPO:0000182
171177	RHOV	CMPO:0000318
171568	POLR3H	CMPO:0000129
171568	POLR3H	CMPO:0000318
1716	DGUOK	CMPO:0000319
1716	DGUOK	CMPO:0000318
1719	DHFR	CMPO:0000318
1719	DHFR	CMPO:0000345
1725	DHPS	CMPO:0000362
1725	DHPS	CMPO:0000348
1725	DHPS	CMPO:0000157
1727	CYB5R3	CMPO:0000030
1733	DIO1	CMPO:0000318
1737	DLAT	CMPO:0000318
1738	DLD	CMPO:0000202
1738	DLD	CMPO:0000326
1738	DLD	CMPO:0000157
1741	DLG3	CMPO:0000318
1741	DLG3	CMPO:0000345
1746	DLX2	CMPO:0000318
1749	DLX5	CMPO:0000307
1749	DLX5	CMPO:0000030
1749	DLX5	CMPO:0000348
1749	DLX5	CMPO:0000326
175	AGA	CMPO:0000030
1755	DMBT1	CMPO:0000319
1755	DMBT1	CMPO:0000213
1756	DMD	CMPO:0000182
1759	DNM1	CMPO:0000318
1759	DNM1	CMPO:0000319
1760	DMPK	CMPO:0000083
1760	DMPK	CMPO:0000105
1763	DNA2	CMPO:0000182
1767	DNAH5	CMPO:0000236
1767	DNAH5	CMPO:0000237
1774	DNASE1L1	CMPO:0000319
1776	DNASE1L3	CMPO:0000319
1778	DYNC1H1	CMPO:0000157
1778	DYNC1H1	CMPO:0000348
1778	DYNC1H1	CMPO:0000202
1778	DYNC1H1	CMPO:0000156
1778	DYNC1H1	CMPO:0000318
1778	DYNC1H1	CMPO:0000213
178	AGL	CMPO:0000345
1780	DYNC1I1	CMPO:0000318
1781	DYNC1I2	CMPO:0000345
1781	DYNC1I2	CMPO:0000182
1785	DNM2	CMPO:0000318
1785	DNM2	CMPO:0000319
1788	DNMT3A	CMPO:0000346
1789	DNMT3B	CMPO:0000328
1794	DOCK2	CMPO:0000157
1794	DOCK2	CMPO:0000213
1794	DOCK2	CMPO:0000326
1796	DOK1	CMPO:0000202
18	ABAT	CMPO:0000319
18	ABAT	CMPO:0000318
1808	DPYSL2	CMPO:0000182
1810	DR1	CMPO:0000319
1810	DR1	CMPO:0000318
1812	DRD1	CMPO:0000213
1812	DRD1	CMPO:0000157
1812	DRD1	CMPO:0000348
1812	DRD1	CMPO:0000202
1812	DRD1	CMPO:0000318
1812	DRD1	CMPO:0000326
1813	DRD2	CMPO:0000318
1813	DRD2	CMPO:0000319
1816	NA	CMPO:0000182
182	JAG1	CMPO:0000319
182	JAG1	CMPO:0000318
1822	ATN1	CMPO:0000345
1826	DSCAM	CMPO:0000202
1828	DSG1	CMPO:0000182
1829	DSG2	CMPO:0000182
1830	DSG3	CMPO:0000182
1832	DSP	CMPO:0000318
1834	DSPP	CMPO:0000182
1836	SLC26A2	CMPO:0000345
1837	DTNA	CMPO:0000182
1839	HBEGF	CMPO:0000182
1840	DTX1	CMPO:0000128
1840	DTX1	CMPO:0000361
1841	DTYMK	CMPO:0000236
1845	DUSP3	CMPO:0000318
1847	DUSP5	CMPO:0000246
1848	DUSP6	CMPO:0000346
185	AGTR1	CMPO:0000182
1850	DUSP8	CMPO:0000348
1850	DUSP8	CMPO:0000246
1850	DUSP8	CMPO:0000157
1850	DUSP8	CMPO:0000213
1850	DUSP8	CMPO:0000326
1855	DVL1	CMPO:0000318
1855	DVL1	CMPO:0000346
1861	TOR1A	CMPO:0000318
1869	E2F1	CMPO:0000318
1870	E2F2	CMPO:0000157
1870	E2F2	CMPO:0000326
1870	E2F2	CMPO:0000307
1870	E2F2	CMPO:0000213
1871	E2F3	CMPO:0000157
1871	E2F3	CMPO:0000182
1871	E2F3	CMPO:0000326
1877	E4F1	CMPO:0000318
1880	GPR183	CMPO:0000318
189	AGXT	CMPO:0000318
1890	TYMP	CMPO:0000319
1890	TYMP	CMPO:0000140
1890	TYMP	CMPO:0000318
1894	ECT2	CMPO:0000326
1894	ECT2	CMPO:0000213
1894	ECT2	CMPO:0000157
19	ABCA1	CMPO:0000319
19	ABCA1	CMPO:0000318
190	NR0B1	CMPO:0000345
1901	S1PR1	CMPO:0000182
1902	LPAR1	CMPO:0000182
1903	S1PR3	CMPO:0000318
1903	S1PR3	CMPO:0000182
1908	EDN3	CMPO:0000345
1909	EDNRA	CMPO:0000319
1910	EDNRB	CMPO:0000318
1917	EEF1A2	CMPO:0000319
192134	B3GNT6	CMPO:0000030
192670	AGO4	CMPO:0000345
192683	SCAMP5	CMPO:0000140
192683	SCAMP5	CMPO:0000105
1938	EEF2	CMPO:0000182
1944	EFNA3	CMPO:0000319
1952	CELSR2	CMPO:0000346
1954	MEGF8	CMPO:0000345
1959	EGR2	CMPO:0000182
1959	EGR2	CMPO:0000319
1959	EGR2	CMPO:0000318
196	AHR	CMPO:0000345
1964	EIF1AX	CMPO:0000319
1964	EIF1AX	CMPO:0000182
1964	EIF1AX	CMPO:0000318
1965	EIF2S1	CMPO:0000182
1967	EIF2B1	CMPO:0000319
1967	EIF2B1	CMPO:0000318
1968	EIF2S3	CMPO:0000182
1968	EIF2S3	CMPO:0000318
196883	ADCY4	CMPO:0000318
1969	EPHA2	CMPO:0000318
1973	EIF4A1	CMPO:0000361
1973	EIF4A1	CMPO:0000345
1974	EIF4A2	CMPO:0000182
1977	EIF4E	CMPO:0000236
1979	EIF4EBP2	CMPO:0000182
1982	EIF4G2	CMPO:0000030
1982	EIF4G2	CMPO:0000346
1992	SERPINB1	CMPO:0000318
1993	ELAVL2	CMPO:0000319
1993	ELAVL2	CMPO:0000318
1994	ELAVL1	CMPO:0000182
1996	ELAVL4	CMPO:0000182
1998	ELF2	CMPO:0000071
199857	ALG14	CMPO:0000182
1999	ELF3	CMPO:0000077
1999	ELF3	CMPO:0000213
2	A2M	CMPO:0000318
2	A2M	CMPO:0000346
2	A2M	CMPO:0000083
200010	SLC5A9	CMPO:0000318
200081	TXLNA	CMPO:0000071
2002	ELK1	CMPO:0000307
2002	ELK1	CMPO:0000030
2002	ELK1	CMPO:0000213
2002	ELK1	CMPO:0000202
2002	ELK1	CMPO:0000157
2002	ELK1	CMPO:0000326
2005	ELK4	CMPO:0000030
200558	APLF	CMPO:0000182
200734	SPRED2	CMPO:0000307
200933	FBXO45	CMPO:0000319
200933	FBXO45	CMPO:0000318
2011	MARK2	CMPO:0000319
2011	MARK2	CMPO:0000318
201176	ARHGAP27	CMPO:0000071
201294	UNC13D	CMPO:0000318
201294	UNC13D	CMPO:0000236
201294	UNC13D	CMPO:0000182
2013	EMP2	CMPO:0000030
2013	EMP2	CMPO:0000345
201595	STT3B	CMPO:0000182
201595	STT3B	CMPO:0000318
201595	STT3B	CMPO:0000319
2028	ENPEP	CMPO:0000318
2029	ENSA	CMPO:0000318
203	AK1	CMPO:0000318
2030	SLC29A1	CMPO:0000345
2030	SLC29A1	CMPO:0000182
203068	TUBB	CMPO:0000345
2033	EP300	CMPO:0000345
2036	EPB41L1	CMPO:0000318
2042	EPHA3	CMPO:0000319
2044	EPHA5	CMPO:0000241
2045	EPHA7	CMPO:0000241
2049	EPHB3	CMPO:0000319
2049	EPHB3	CMPO:0000318
204962	SLC44A5	CMPO:0000318
2053	EPHX2	CMPO:0000182
2054	STX2	CMPO:0000346
2055	CLN8	CMPO:0000182
2058	EPRS	CMPO:0000182
2063	NR2F6	CMPO:0000318
2063	NR2F6	CMPO:0000319
206358	SLC36A1	CMPO:0000182
206358	SLC36A1	CMPO:0000318
2064	ERBB2	CMPO:0000318
2065	ERBB3	CMPO:0000345
2067	ERCC1	CMPO:0000182
207	AKT1	CMPO:0000319
207	AKT1	CMPO:0000318
207	AKT1	CMPO:0000241
2071	ERCC3	CMPO:0000319
2072	ERCC4	CMPO:0000213
2072	ERCC4	CMPO:0000182
2074	ERCC6	CMPO:0000318
2079	ERH	CMPO:0000182
208	AKT2	CMPO:0000318
21	ABCA3	CMPO:0000182
2109	ETFB	CMPO:0000237
2109	ETFB	CMPO:0000345
211	ALAS1	CMPO:0000318
2114	ETS2	CMPO:0000318
2114	ETS2	CMPO:0000319
2115	ETV1	CMPO:0000318
2119	ETV5	CMPO:0000077
212	ALAS2	CMPO:0000345
2128	EVX1	CMPO:0000318
2131	EXT1	CMPO:0000319
2135	EXTL2	CMPO:0000319
2138	EYA1	CMPO:0000182
2139	EYA2	CMPO:0000318
214	ALCAM	CMPO:0000182
2149	F2R	CMPO:0000182
2149	F2R	CMPO:0000318
2149	F2R	CMPO:0000319
2151	F2RL2	CMPO:0000307
2151	F2RL2	CMPO:0000326
2151	F2RL2	CMPO:0000157
2151	F2RL2	CMPO:0000348
2151	F2RL2	CMPO:0000213
2153	F5	CMPO:0000319
2155	F7	CMPO:0000319
2155	F7	CMPO:0000305
2155	F7	CMPO:0000182
2157	F8	CMPO:0000246
2158	F9	CMPO:0000345
216	ALDH1A1	CMPO:0000319
216	ALDH1A1	CMPO:0000318
2161	F12	CMPO:0000140
2167	FABP4	CMPO:0000319
2167	FABP4	CMPO:0000246
2170	FABP3	CMPO:0000348
2170	FABP3	CMPO:0000307
2170	FABP3	CMPO:0000202
2170	FABP3	CMPO:0000318
2172	FABP6	CMPO:0000246
2175	FANCA	CMPO:0000318
2175	FANCA	CMPO:0000182
2176	FANCC	CMPO:0000030
2176	FANCC	CMPO:0000326
2176	FANCC	CMPO:0000307
2176	FANCC	CMPO:0000182
2176	FANCC	CMPO:0000202
2176	FANCC	CMPO:0000348
2176	FANCC	CMPO:0000157
2176	FANCC	CMPO:0000345
2176	FANCC	CMPO:0000213
2178	FANCE	CMPO:0000213
2178	FANCE	CMPO:0000157
2178	FANCE	CMPO:0000345
2178	FANCE	CMPO:0000182
218	ALDH3A1	CMPO:0000318
2180	ACSL1	CMPO:0000241
2182	ACSL4	CMPO:0000305
2187	FANCB	CMPO:0000077
2187	FANCB	CMPO:0000071
2188	FANCF	CMPO:0000345
219333	USP12	CMPO:0000318
219333	USP12	CMPO:0000319
219333	USP12	CMPO:0000030
2195	FAT1	CMPO:0000345
2195	FAT1	CMPO:0000182
2196	FAT2	CMPO:0000182
219771	CCNY	CMPO:0000318
219771	CCNY	CMPO:0000241
219771	CCNY	CMPO:0000319
219931	TPCN2	CMPO:0000307
219931	TPCN2	CMPO:0000348
219931	TPCN2	CMPO:0000030
219931	TPCN2	CMPO:0000202
220074	LRTOMT	CMPO:0000182
220134	SKA1	CMPO:0000326
220134	SKA1	CMPO:0000213
220134	SKA1	CMPO:0000202
220134	SKA1	CMPO:0000307
220134	SKA1	CMPO:0000156
220134	SKA1	CMPO:0000362
220134	SKA1	CMPO:0000182
2203	FBP1	CMPO:0000246
220441	RNF152	CMPO:0000182
2208	FCER2	CMPO:0000319
2209	FCGR1A	CMPO:0000319
220929	ZNF438	CMPO:0000246
220963	SLC16A9	CMPO:0000213
220963	SLC16A9	CMPO:0000318
220988	HNRNPA3	CMPO:0000182
221002	RASGEF1A	CMPO:0000182
221002	RASGEF1A	CMPO:0000140
221002	RASGEF1A	CMPO:0000318
221120	ALKBH3	CMPO:0000246
221150	SKA3	CMPO:0000071
221150	SKA3	CMPO:0000340
221150	SKA3	CMPO:0000182
221150	SKA3	CMPO:0000154
221178	SPATA13	CMPO:0000362
2214	FCGR3A	CMPO:0000182
221472	FGD2	CMPO:0000318
221662	RBM24	CMPO:0000140
221662	RBM24	CMPO:0000182
221687	RNF182	CMPO:0000077
2217	FCGRT	CMPO:0000319
2218	FKTN	CMPO:0000319
221895	JAZF1	CMPO:0000318
221895	JAZF1	CMPO:0000319
221927	BRAT1	CMPO:0000182
221927	BRAT1	CMPO:0000318
221955	DAGLB	CMPO:0000105
221955	DAGLB	CMPO:0000083
222068	TMED4	CMPO:0000140
2222	FDFT1	CMPO:0000182
222546	RFX6	CMPO:0000157
222663	SCUBE3	CMPO:0000182
222962	SLC29A4	CMPO:0000345
223	ALDH9A1	CMPO:0000319
223	ALDH9A1	CMPO:0000326
223	ALDH9A1	CMPO:0000213
223	ALDH9A1	CMPO:0000157
223	ALDH9A1	CMPO:0000318
2235	FECH	CMPO:0000319
2235	FECH	CMPO:0000182
2241	FER	CMPO:0000246
2241	FER	CMPO:0000319
2242	FES	CMPO:0000318
2244	FGB	CMPO:0000030
2244	FGB	CMPO:0000318
2245	FGD1	CMPO:0000346
2245	FGD1	CMPO:0000182
2247	FGF2	CMPO:0000318
2247	FGF2	CMPO:0000236
2247	FGF2	CMPO:0000182
2249	FGF4	CMPO:0000182
2249	FGF4	CMPO:0000345
2252	FGF7	CMPO:0000318
2255	FGF10	CMPO:0000236
225689	MAPK15	CMPO:0000319
225689	MAPK15	CMPO:0000318
2257	FGF12	CMPO:0000213
2257	FGF12	CMPO:0000307
226	ALDOA	CMPO:0000157
2261	FGFR3	CMPO:0000140
2261	FGFR3	CMPO:0000030
2261	FGFR3	CMPO:0000346
2263	FGFR2	CMPO:0000348
2263	FGFR2	CMPO:0000213
2263	FGFR2	CMPO:0000202
2263	FGFR2	CMPO:0000157
2263	FGFR2	CMPO:0000344
2263	FGFR2	CMPO:0000326
2264	FGFR4	CMPO:0000071
2264	FGFR4	CMPO:0000182
2268	FGR	CMPO:0000318
2268	FGR	CMPO:0000319
2273	FHL1	CMPO:0000319
22794	CASC3	CMPO:0000213
22796	COG2	CMPO:0000237
22797	TFEC	CMPO:0000105
22800	RRAS2	CMPO:0000030
22800	RRAS2	CMPO:0000077
22801	ITGA11	CMPO:0000157
22801	ITGA11	CMPO:0000318
22801	ITGA11	CMPO:0000202
22802	CLCA4	CMPO:0000182
22808	MRAS	CMPO:0000030
2281	FKBP1B	CMPO:0000318
22818	COPZ1	CMPO:0000182
22820	COPG1	CMPO:0000319
22820	COPG1	CMPO:0000182
22820	COPG1	CMPO:0000318
22821	RASA3	CMPO:0000105
22845	DOLK	CMPO:0000318
22845	DOLK	CMPO:0000319
22846	VASH1	CMPO:0000346
22856	CHSY1	CMPO:0000182
22858	ICK	CMPO:0000318
22858	ICK	CMPO:0000345
2286	FKBP2	CMPO:0000345
22863	ATG14	CMPO:0000083
22873	DZIP1	CMPO:0000318
22882	ZHX2	CMPO:0000326
22882	ZHX2	CMPO:0000157
22882	ZHX2	CMPO:0000213
22882	ZHX2	CMPO:0000030
22882	ZHX2	CMPO:0000319
22882	ZHX2	CMPO:0000345
22893	BAHD1	CMPO:0000202
22897	CEP164	CMPO:0000340
22897	CEP164	CMPO:0000154
22897	CEP164	CMPO:0000071
22899	ARHGEF15	CMPO:0000202
22902	RUFY3	CMPO:0000319
22902	RUFY3	CMPO:0000318
22906	TRAK1	CMPO:0000182
22909	FAN1	CMPO:0000319
22909	FAN1	CMPO:0000318
22915	MMRN1	CMPO:0000140
22916	NCBP2	CMPO:0000182
22919	MAPRE1	CMPO:0000318
22920	KIFAP3	CMPO:0000319
22920	KIFAP3	CMPO:0000237
22920	KIFAP3	CMPO:0000318
22920	KIFAP3	CMPO:0000182
22924	MAPRE3	CMPO:0000157
22924	MAPRE3	CMPO:0000307
22927	HABP4	CMPO:0000318
22929	SEPHS1	CMPO:0000213
22931	RAB18	CMPO:0000319
22931	RAB18	CMPO:0000318
22933	SIRT2	CMPO:0000157
22933	SIRT2	CMPO:0000319
22933	SIRT2	CMPO:0000202
22933	SIRT2	CMPO:0000318
22933	SIRT2	CMPO:0000307
22933	SIRT2	CMPO:0000326
22933	SIRT2	CMPO:0000348
22934	RPIA	CMPO:0000182
22938	SNW1	CMPO:0000362
22938	SNW1	CMPO:0000213
22938	SNW1	CMPO:0000348
22938	SNW1	CMPO:0000182
22938	SNW1	CMPO:0000030
22938	SNW1	CMPO:0000202
22938	SNW1	CMPO:0000157
22938	SNW1	CMPO:0000156
22938	SNW1	CMPO:0000140
22938	SNW1	CMPO:0000326
22941	SHANK2	CMPO:0000030
22941	SHANK2	CMPO:0000236
22941	SHANK2	CMPO:0000182
22941	SHANK2	CMPO:0000345
22944	KIN	CMPO:0000246
22948	CCT5	CMPO:0000182
22949	PTGR1	CMPO:0000140
22974	TPX2	CMPO:0000202
22974	TPX2	CMPO:0000213
22974	TPX2	CMPO:0000182
22974	TPX2	CMPO:0000030
22974	TPX2	CMPO:0000154
22974	TPX2	CMPO:0000344
22974	TPX2	CMPO:0000157
22974	TPX2	CMPO:0000156
22974	TPX2	CMPO:0000340
22974	TPX2	CMPO:0000071
22974	TPX2	CMPO:0000326
22976	PAXIP1	CMPO:0000182
22976	PAXIP1	CMPO:0000319
22978	NT5C2	CMPO:0000319
22980	TCF25	CMPO:0000307
22980	TCF25	CMPO:0000348
22980	TCF25	CMPO:0000202
22980	TCF25	CMPO:0000030
22983	MAST1	CMPO:0000077
22986	SORCS3	CMPO:0000236
22986	SORCS3	CMPO:0000345
22994	CEP131	CMPO:0000182
22994	CEP131	CMPO:0000318
230	ALDOC	CMPO:0000182
23007	PLCH1	CMPO:0000318
23007	PLCH1	CMPO:0000319
2301	FOXE3	CMPO:0000030
23011	RAB21	CMPO:0000030
23011	RAB21	CMPO:0000345
23012	STK38L	CMPO:0000319
23019	CNOT1	CMPO:0000182
23019	CNOT1	CMPO:0000030
2302	FOXJ1	CMPO:0000318
23020	SNRNP200	CMPO:0000307
23020	SNRNP200	CMPO:0000348
23020	SNRNP200	CMPO:0000202
23020	SNRNP200	CMPO:0000213
23020	SNRNP200	CMPO:0000157
23020	SNRNP200	CMPO:0000362
23020	SNRNP200	CMPO:0000156
23024	PDZRN3	CMPO:0000202
23026	MYO16	CMPO:0000182
23028	KDM1A	CMPO:0000318
23032	USP33	CMPO:0000346
23043	TNIK	CMPO:0000318
23049	SMG1	CMPO:0000182
2305	FOXM1	CMPO:0000318
23054	NCOA6	CMPO:0000307
23054	NCOA6	CMPO:0000213
23054	NCOA6	CMPO:0000326
23054	NCOA6	CMPO:0000157
23054	NCOA6	CMPO:0000348
2306	FOXD2	CMPO:0000318
23063	WAPL	CMPO:0000140
23064	SETX	CMPO:0000318
23066	CAND2	CMPO:0000182
2307	FOXS1	CMPO:0000077
23071	ERP44	CMPO:0000318
23085	ERC1	CMPO:0000318
23085	ERC1	CMPO:0000030
23085	ERC1	CMPO:0000140
23087	TRIM35	CMPO:0000318
23092	ARHGAP26	CMPO:0000318
23118	TAB2	CMPO:0000345
23125	CAMTA2	CMPO:0000319
23133	PHF8	CMPO:0000129
23139	MAST2	CMPO:0000319
23139	MAST2	CMPO:0000030
23142	DCUN1D4	CMPO:0000182
23142	DCUN1D4	CMPO:0000305
23144	ZC3H3	CMPO:0000346
23165	NUP205	CMPO:0000182
23169	SLC35D1	CMPO:0000140
23173	METAP1	CMPO:0000182
23179	RGL1	CMPO:0000318
2318	FLNC	CMPO:0000140
2319	FLOT2	CMPO:0000182
23191	CYFIP1	CMPO:0000182
23192	ATG4B	CMPO:0000318
23192	ATG4B	CMPO:0000319
23192	ATG4B	CMPO:0000246
23192	ATG4B	CMPO:0000345
23193	GANAB	CMPO:0000319
23195	MDN1	CMPO:0000318
23195	MDN1	CMPO:0000319
23200	ATP11B	CMPO:0000182
23200	ATP11B	CMPO:0000318
23207	PLEKHM2	CMPO:0000319
23207	PLEKHM2	CMPO:0000318
23209	MLC1	CMPO:0000346
23209	MLC1	CMPO:0000318
2321	FLT1	CMPO:0000319
23210	JMJD6	CMPO:0000071
23210	JMJD6	CMPO:0000318
23210	JMJD6	CMPO:0000319
23210	JMJD6	CMPO:0000182
23212	RRS1	CMPO:0000105
2322	FLT3	CMPO:0000318
23225	NUP210	CMPO:0000030
23229	ARHGEF9	CMPO:0000105
2323	NA	CMPO:0000319
2323	NA	CMPO:0000236
23235	SIK2	CMPO:0000318
23236	PLCB1	CMPO:0000318
23236	PLCB1	CMPO:0000182
23239	PHLPP1	CMPO:0000318
23239	PHLPP1	CMPO:0000030
23239	PHLPP1	CMPO:0000319
2324	FLT4	CMPO:0000319
2324	FLT4	CMPO:0000318
23256	SCFD1	CMPO:0000182
23262	PPIP5K2	CMPO:0000318
23262	PPIP5K2	CMPO:0000319
23263	MCF2L	CMPO:0000182
23266	ADGRL2	CMPO:0000237
23286	WWC1	CMPO:0000140
23286	WWC1	CMPO:0000318
23291	FBXW11	CMPO:0000182
23295	NA	CMPO:0000318
23304	UBR2	CMPO:0000237
23304	UBR2	CMPO:0000236
23310	NCAPD3	CMPO:0000329
23316	CUX2	CMPO:0000318
23321	TRIM2	CMPO:0000182
23321	TRIM2	CMPO:0000318
23327	NEDD4L	CMPO:0000213
23327	NEDD4L	CMPO:0000318
23327	NEDD4L	CMPO:0000202
23332	CLASP1	CMPO:0000030
23332	CLASP1	CMPO:0000326
23332	CLASP1	CMPO:0000213
23332	CLASP1	CMPO:0000157
2334	AFF2	CMPO:0000346
2335	FN1	CMPO:0000318
23363	OBSL1	CMPO:0000030
23370	ARHGEF18	CMPO:0000362
23373	CRTC1	CMPO:0000318
23378	RRP8	CMPO:0000182
23390	ZDHHC17	CMPO:0000030
23396	PIP5K1C	CMPO:0000345
23398	PPWD1	CMPO:0000318
23398	PPWD1	CMPO:0000345
23398	PPWD1	CMPO:0000213
23399	CTDNEP1	CMPO:0000318
23405	DICER1	CMPO:0000319
23405	DICER1	CMPO:0000318
23410	SIRT3	CMPO:0000348
23410	SIRT3	CMPO:0000246
23410	SIRT3	CMPO:0000030
23410	SIRT3	CMPO:0000307
23411	SIRT1	CMPO:0000105
23418	CRB1	CMPO:0000030
2342	FNTB	CMPO:0000071
2342	FNTB	CMPO:0000077
2342	FNTB	CMPO:0000345
23424	TDRD7	CMPO:0000140
23443	SLC35A3	CMPO:0000345
23443	SLC35A3	CMPO:0000182
23450	SF3B3	CMPO:0000182
23450	SF3B3	CMPO:0000246
23451	SF3B1	CMPO:0000318
23451	SF3B1	CMPO:0000213
23451	SF3B1	CMPO:0000182
23451	SF3B1	CMPO:0000307
23451	SF3B1	CMPO:0000140
23451	SF3B1	CMPO:0000156
23451	SF3B1	CMPO:0000030
23451	SF3B1	CMPO:0000348
23451	SF3B1	CMPO:0000157
23451	SF3B1	CMPO:0000202
23456	ABCB10	CMPO:0000318
2346	FOLH1	CMPO:0000345
2346	FOLH1	CMPO:0000030
23464	GCAT	CMPO:0000318
23468	CBX5	CMPO:0000156
23468	CBX5	CMPO:0000182
23468	CBX5	CMPO:0000348
23468	CBX5	CMPO:0000307
23468	CBX5	CMPO:0000326
23468	CBX5	CMPO:0000329
23468	CBX5	CMPO:0000157
23471	TRAM1	CMPO:0000318
23476	BRD4	CMPO:0000237
23476	BRD4	CMPO:0000319
23476	BRD4	CMPO:0000236
23479	ISCU	CMPO:0000182
23480	SEC61G	CMPO:0000182
23492	CBX7	CMPO:0000182
23492	CBX7	CMPO:0000213
23492	CBX7	CMPO:0000030
23492	CBX7	CMPO:0000326
23492	CBX7	CMPO:0000157
23495	TNFRSF13B	CMPO:0000362
23498	HAAO	CMPO:0000077
23499	MACF1	CMPO:0000182
23499	MACF1	CMPO:0000213
2350	FOLR2	CMPO:0000030
23503	ZFYVE26	CMPO:0000318
23509	POFUT1	CMPO:0000345
23509	POFUT1	CMPO:0000182
23509	POFUT1	CMPO:0000118
23511	NUP188	CMPO:0000318
23511	NUP188	CMPO:0000319
23511	NUP188	CMPO:0000362
23512	SUZ12	CMPO:0000318
23515	MORC3	CMPO:0000318
23517	SKIV2L2	CMPO:0000319
23517	SKIV2L2	CMPO:0000213
23522	KAT6B	CMPO:0000030
23523	CABIN1	CMPO:0000345
23523	CABIN1	CMPO:0000318
23524	SRRM2	CMPO:0000182
23530	NNT	CMPO:0000340
23532	PRAME	CMPO:0000246
23536	ADAT1	CMPO:0000157
23536	ADAT1	CMPO:0000202
23538	OR52A1	CMPO:0000182
23539	SLC16A8	CMPO:0000182
2354	FOSB	CMPO:0000105
23545	ATP6V0A2	CMPO:0000236
2355	FOSL2	CMPO:0000128
2355	FOSL2	CMPO:0000213
23551	RASD2	CMPO:0000182
23557	SNAPIN	CMPO:0000318
23558	WBP2	CMPO:0000319
23558	WBP2	CMPO:0000318
23560	GTPBP4	CMPO:0000318
23562	CLDN14	CMPO:0000318
23564	DDAH2	CMPO:0000319
23564	DDAH2	CMPO:0000182
23566	LPAR3	CMPO:0000182
23576	DDAH1	CMPO:0000182
23580	CDC42EP4	CMPO:0000241
23581	CASP14	CMPO:0000318
2359	FPR3	CMPO:0000345
2359	FPR3	CMPO:0000319
23590	PDSS1	CMPO:0000318
23592	LEMD3	CMPO:0000140
23596	OPN3	CMPO:0000182
23601	CLEC5A	CMPO:0000140
23601	CLEC5A	CMPO:0000318
23612	PHLDA3	CMPO:0000030
23620	NTSR2	CMPO:0000182
23621	BACE1	CMPO:0000030
23621	BACE1	CMPO:0000182
23621	BACE1	CMPO:0000345
23621	BACE1	CMPO:0000202
23621	BACE1	CMPO:0000318
23621	BACE1	CMPO:0000241
23621	BACE1	CMPO:0000348
23636	NUP62	CMPO:0000182
23636	NUP62	CMPO:0000052
[truncated: 5,534 more rows]
